# Supplementary material for: GNL3 Orchestrates AR Transcriptional Programs to Drive Castration‐Resistant Prostate Cancer and Immune Evasion
Source: Adv Sci (Weinh). 2026 Mar 2;13(26):e16411. doi: 10.1002/advs.202516411 (PMC13159112; doi:10.1002/advs.202516411)
Supplement: Supplementary file 2 — Supporting File 2: advs74573‐sup‐0002‐TableS1.xlsx. [file ADVS-13-e16411-s004.xlsx]

## Sheet: Sheet1
Supplementary Table 1. The shared AR interactors after overlapping AR RIME in C4-2B, VCaP, and LNCaP.
SNRNP200	KDM1A	SMARCC1	ELAVL1	ARID1A	XPO5
HNRNPUL1	U2SURP	FEN1	RAD50	MRE11A	RNF20
NSUN2	UBTF	CPNE3	ARID2	XRCC5	ADNP
TOP2B	PRPF8	DDX46	CASZ1	TRIM28	TRIM24
DCAF7	RNF40	THRAP3	ACTL6A	HDAC1	PRKDC
CCAR1	SSB	GTF2I	STAT3	SNW1	NKX3-1
PRPF19	SF3B2	NCOR1	FUBP3	PLRG1	PARP1
SUGP2	RPA1	USP34	CHD4	ADAR	SMCHD1
GNL3	RBM12	DDX23	SMC1A	FKBP4	FOXA1
WIZ	XRCC6	ARID1B	SF3B3	RBM10	MCM7
DDX1	XRN2	NONO	SMC3	GRHL2	NUMA1
MCM3	PRPF6	HDAC2	DHX15	NCOR2
PSPC1	HNRNPAB	PUF60	SMARCE1	MTA1
USP7	TRIM33	HNRNPL	SMARCD2	TNPO1
GSE1	U2AF2	ZFR	DPF2	PBRM1
