# Supplementary material for: GNL3 Orchestrates AR Transcriptional Programs to Drive Castration‐Resistant Prostate Cancer and Immune Evasion
Source: Adv Sci (Weinh). 2026 Mar 2;13(26):e16411. doi: 10.1002/advs.202516411 (PMC13159112; doi:10.1002/advs.202516411)
Supplement: Supplementary file 3 — Supporting File 3: advs74573‐sup‐0003‐TableS2.xlsx. [file ADVS-13-e16411-s005.xlsx]

## Sheet: AR GNL3 EtOH Common Peaks
seqnames	start	end	width	annotation	geneChr	geneStart	geneEnd	geneLength	geneStrand	geneId	distanceToTSS	ENSEMBL	SYMBOL	GENENAME
chr1	10660	12124	1465	Promoter (<=1kb)	1	11869	14409	2541	1	100287102	0	ENSG00000223972	DDX11L1	DEAD/H-box helicase 11 like 1
chr1	28266	30532	2267	Promoter (<=1kb)	1	14404	29570	15167	2	653635	0	NA	WASH7P	WASP family homolog 7, pseudogene
chr1	198784	201081	2298	Distal Intergenic	1	182696	184174	1479	1	102725121	16088	NA	LOC102725121	DEAD/H-box helicase 11 pseudogene
chr1	777773	780304	2532	Promoter (<=1kb)	1	725885	778626	52742	2	100133331	0	NA	LOC100133331	uncharacterized LOC100133331
chr1	826501	828736	2236	Promoter (<=1kb)	1	826206	827522	1317	2	79854	0	ENSG00000225880	LINC00115	long intergenic non-protein coding RNA 115
chr1	858040	859295	1256	Exon (ENST00000445118.6/643837, exon 5 of 5)	1	868071	877234	9164	2	284593	17939	ENSG00000230368	FAM41C	family with sequence similarity 41 member C
chr1	869229	870811	1583	Exon (ENST00000432963.1/284593, exon 1 of 4)	1	868071	877234	9164	2	284593	6423	ENSG00000230368	FAM41C	family with sequence similarity 41 member C
chr1	903465	906215	2751	Exon (ENST00000607769.1/ENST00000607769.1, exon 1 of 2)	1	916870	919692	2823	2	100130417	13477	ENSG00000223764	LINC02593	long intergenic non-protein coding RNA 2593
chr1	922885	926584	3700	Promoter (<=1kb)	1	923928	944581	20654	1	148398	0	ENSG00000187634	SAMD11	sterile alpha motif domain containing 11
chr1	939519	943752	4234	3' UTR	1	944204	959309	15106	2	26155	15557	ENSG00000188976	NOC2L	NOC2 like nucleolar associated transcriptional repressor
chr1	958295	963977	5683	Promoter (<=1kb)	1	944204	959309	15106	2	26155	0	ENSG00000188976	NOC2L	NOC2 like nucleolar associated transcriptional repressor
chr1	965485	967977	2493	Promoter (<=1kb)	1	966497	975865	9369	1	84069	0	ENSG00000187583	PLEKHN1	pleckstrin homology domain containing N1
chr1	975255	979792	4538	Promoter (2-3kb)	1	975204	982093	6890	2	84808	2301	ENSG00000187642	PERM1	PPARGC1 and ESRR induced regulator, muscle 1
chr1	997376	1002837	5462	Promoter (<=1kb)	1	998962	1000172	1211	2	57801	0	ENSG00000188290	HES4	hes family bHLH transcription factor 4
chr1	1018092	1022036	3945	Promoter (<=1kb)	1	1020123	1056118	35996	1	375790	0	ENSG00000188157	AGRN	agrin
chr1	1058636	1061317	2682	Promoter (<=1kb)	1	1059734	1069355	9622	1	100288175	0	ENSG00000217801	LOC100288175	uncharacterized LOC100288175
chr1	1066439	1070646	4208	Exon (ENST00000427998.5/100288175, exon 4 of 4)	1	1070966	1074307	3342	2	401934	3661	ENSG00000237330	RNF223	ring finger protein 223
chr1	1078575	1080922	2348	Downstream (<1kb)	1	1070966	1074307	3342	2	401934	-4268	ENSG00000237330	RNF223	ring finger protein 223
chr1	1115190	1117743	2554	Promoter (<=1kb)	1	1081818	1116361	34544	2	54991	0	ENSG00000131591	C1orf159	chromosome 1 open reading frame 159
chr1	1131491	1134269	2779	Promoter (2-3kb)	1	1137017	1144056	7040	1	254099	-2748	ENSG00000223823	LINC01342	long intergenic non-protein coding RNA 1342
chr1	1160304	1168153	7850	Promoter (<=1kb)	1	1167863	1167952	90	1	406983	0	ENSG00000207607	MIR200A	microRNA 200a
chr1	1230321	1234542	4222	Promoter (<=1kb)	1	1232226	1235041	2816	1	126792	0	ENSG00000176022	B3GALT6	beta-1,3-galactosyltransferase 6
chr1	1235885	1240352	4468	Downstream (2-3kb)	1	1232226	1235041	2816	1	126792	3659	ENSG00000176022	B3GALT6	beta-1,3-galactosyltransferase 6
chr1	1271938	1275176	3239	Promoter (<=1kb)	1	1253909	1273885	19977	2	118424	0	ENSG00000160087	UBE2J2	ubiquitin conjugating enzyme E2 J2
chr1	1304343	1310549	6207	Promoter (<=1kb)	1	1292376	1309609	17234	2	116983	0	ENSG00000131584	ACAP3	ArfGAP with coiled-coil, ankyrin repeat and PH domains 3
chr1	1347033	1350515	3483	Promoter (<=1kb)	1	1335276	1349350	14075	2	1855	0	ENSG00000107404	DVL1	dishevelled segment polarity protein 1
chr1	1352732	1362209	9478	Promoter (<=1kb)	1	1352689	1361777	9089	2	54587	0	ENSG00000162576	MXRA8	matrix remodeling associated 8
chr1	1374055	1376150	2096	Promoter (<=1kb)	1	1373730	1375495	1766	2	54998	0	ENSG00000175756	AURKAIP1	aurora kinase A interacting protein 1
chr1	1405963	1409099	3137	Promoter (<=1kb)	1	1401908	1407313	5406	2	55052	0	ENSG00000242485	MRPL20	mitochondrial ribosomal protein L20
chr1	1431798	1437025	5228	Promoter (<=1kb)	1	1430539	1434573	4035	2	102724312	0	NA	LINC01770	long intergenic non-protein coding RNA 1770
chr1	1470656	1473300	2645	Promoter (<=1kb)	1	1471769	1497848	26080	1	83858	0	ENSG00000160072	ATAD3B	ATPase family AAA domain containing 3B
chr1	1510639	1514023	3385	Promoter (<=1kb)	1	1512151	1534687	22537	1	55210	0	ENSG00000197785	ATAD3A	ATPase family AAA domain containing 3A
chr1	1572838	1575945	3108	Promoter (<=1kb)	1	1541673	1574869	33197	2	29101	0	ENSG00000160075	SSU72	SSU72 homolog, RNA polymerase II CTD phosphatase
chr1	1613875	1617522	3648	Promoter (<=1kb)	1	1615415	1630610	15196	1	142678	0	ENSG00000197530	MIB2	mindbomb E3 ubiquitin protein ligase 2
chr1	1657762	1660667	2906	Promoter (<=1kb)	1	1635227	1659012	23786	2	984	0	ENSG00000248333	CDK11B	cyclin dependent kinase 11B
chr1	1691072	1694881	3810	Promoter (<=1kb)	1	1659529	1692728	33200	2	728661	0	ENSG00000189339	SLC35E2B	solute carrier family 35 member E2B
chr1	1723365	1725590	2226	5' UTR	1	1702730	1737688	34959	2	728642	12098	ENSG00000008128	CDK11A	cyclin dependent kinase 11A
chr1	1744347	1747816	3470	Promoter (<=1kb)	1	1724838	1745999	21162	2	9906	0	ENSG00000215790	SLC35E2A	solute carrier family 35 member E2A
chr1	1757408	1761435	4028	5' UTR	1	1724838	1745999	21162	2	9906	-11409	ENSG00000215790	SLC35E2A	solute carrier family 35 member E2A
chr1	1777211	1779769	2559	Promoter (<=1kb)	1	1751232	1780457	29226	2	65220	688	ENSG00000008130	NADK	NAD kinase
chr1	1781438	1784034	2597	Promoter (<=1kb)	1	1751232	1780457	29226	2	65220	-981	ENSG00000008130	NADK	NAD kinase
chr1	1889293	1893008	3716	Promoter (<=1kb)	1	1785285	1891117	105833	2	2782	0	ENSG00000078369	GNB1	G protein subunit beta 1
chr1	1907043	1910420	3378	Distal Intergenic	1	1914827	1917296	2470	1	163688	-4407	ENSG00000169885	CALML6	calmodulin like 6
chr1	1917594	1921667	4074	Promoter (<=1kb)	1	1917590	1919273	1684	2	339456	0	ENSG00000178821	TMEM52	transmembrane protein 52
chr1	1926055	1929374	3320	Exon (ENST00000642590.1/85452, exon 13 of 25)	1	1917590	1919273	1684	2	339456	-6782	ENSG00000178821	TMEM52	transmembrane protein 52
chr1	2018701	2020535	1835	Promoter (<=1kb)	1	2019298	2030758	11461	1	2563	0	ENSG00000187730	GABRD	gamma-aminobutyric acid type A receptor delta subunit
chr1	2047618	2052044	4427	Promoter (<=1kb)	1	2049203	2050070	868	2	105378591	0	ENSG00000226969	LOC105378591	uncharacterized LOC105378591
chr1	2081344	2083263	1920	5' UTR	1	2050470	2185395	134926	1	5590	30874	ENSG00000067606	PRKCZ	protein kinase C zeta
chr1	2188525	2192302	3778	3' UTR	1	2181794	2184389	2596	2	100506504	-4136	ENSG00000182873	PRKCZ-AS1	PRKCZ antisense RNA 1
chr1	2192911	2196363	3453	5' UTR	1	2181794	2184389	2596	2	100506504	-8522	ENSG00000182873	PRKCZ-AS1	PRKCZ antisense RNA 1
chr1	2226380	2228438	2059	Promoter (<=1kb)	1	2228695	2310119	81425	1	6497	-257	ENSG00000157933	SKI	SKI proto-oncogene
chr1	2228573	2232167	3595	Promoter (<=1kb)	1	2228695	2310119	81425	1	6497	0	ENSG00000157933	SKI	SKI proto-oncogene
chr1	2247093	2252839	5747	Exon (ENST00000478223.2/6497, exon 1 of 3)	1	2228695	2310119	81425	1	6497	18398	ENSG00000157933	SKI	SKI proto-oncogene
chr1	2313591	2316210	2620	Distal Intergenic	1	2350414	2352820	2407	2	100129534	36610	ENSG00000269896	LOC100129534	small nuclear ribonucleoprotein polypeptide N pseudogene
chr1	2390307	2393016	2710	Promoter (<=1kb)	1	2391775	2405444	13670	1	11079	0	ENSG00000157916	RER1	retention in endoplasmic reticulum sorting receptor 1
chr1	2408328	2417278	8951	Promoter (<=1kb)	1	2403964	2413797	9834	2	5192	0	ENSG00000157911	PEX10	peroxisomal biogenesis factor 10
chr1	2437233	2439140	1908	Intron (ENST00000609981.5/9651, intron 2 of 3)	1	2403964	2413797	9834	2	5192	-23436	ENSG00000157911	PEX10	peroxisomal biogenesis factor 10
chr1	2479046	2482170	3125	Exon (ENST00000609981.5/9651, exon 4 of 4)	1	2403964	2413797	9834	2	5192	-65249	ENSG00000157911	PEX10	peroxisomal biogenesis factor 10
chr1	2525173	2529265	4093	5' UTR	1	2403964	2413797	9834	2	5192	-111376	ENSG00000157911	PEX10	peroxisomal biogenesis factor 10
chr1	2543000	2550321	7322	Exon (ENST00000644246.1/ENST00000644246.1, exon 2 of 2)	1	2403964	2413797	9834	2	5192	-129203	ENSG00000157911	PEX10	peroxisomal biogenesis factor 10
chr1	2585037	2588132	3096	5' UTR	1	2403964	2413797	9834	2	5192	-171240	ENSG00000157911	PEX10	peroxisomal biogenesis factor 10
chr1	2651492	2698590	47099	Intron (ENST00000401095.8/100287898, intron 6 of 8)	1	2403964	2413797	9834	2	5192	-237695	ENSG00000157911	PEX10	peroxisomal biogenesis factor 10
chr1	3067182	3071980	4799	Promoter (<=1kb)	1	3059615	3068437	8823	2	440556	0	ENSG00000177133	PRDM16-DT	PRDM16 divergent transcript
chr1	3452536	3455920	3385	Promoter (<=1kb)	1	3454426	3481113	26688	1	27237	0	ENSG00000130762	ARHGEF16	Rho guanine nucleotide exchange factor 16
chr1	3623823	3626269	2447	Promoter (<=1kb)	1	3625002	3630127	5126	1	127262	0	ENSG00000158109	TPRG1L	tumor protein p63 regulated 1 like
chr1	3746267	3748315	2049	Promoter (<=1kb)	1	3746460	3771645	25186	1	148870	0	ENSG00000162592	CCDC27	coiled-coil domain containing 27
chr1	3771376	3773920	2545	Promoter (<=1kb)	1	3772761	3775982	3222	1	388588	0	ENSG00000235169	SMIM1	small integral membrane protein 1 (Vel blood group)
chr1	3795040	3797580	2541	Promoter (<=1kb)	1	3778558	3796504	17947	2	57470	0	ENSG00000130764	LRRC47	leucine rich repeat containing 47
chr1	3855893	3859242	3350	Promoter (<=1kb)	1	3857267	3885429	28163	1	1677	0	ENSG00000169598	DFFB	DNA fragmentation factor subunit beta
chr1	3899385	3902353	2969	Promoter (<=1kb)	1	3900372	3917225	16854	1	100133612	0	ENSG00000236423	LINC01134	long intergenic non-protein coding RNA 1134
chr1	5990883	5993925	3043	Promoter (<=1kb)	1	5862811	5992473	129663	2	261734	0	ENSG00000131697	NPHP4	nephrocystin 4
chr1	6198554	6200568	2015	5' UTR	1	6205475	6221299	15825	1	388591	-4907	ENSG00000158286	RNF207	ring finger protein 207
chr1	6204394	6207718	3325	Promoter (<=1kb)	1	6204840	6205780	941	2	102724450	0	ENSG00000226944	LOC102724450	uncharacterized LOC102724450
chr1	6234673	6237116	2444	Promoter (<=1kb)	1	6234692	6239444	4753	1	148645	0	NA	LINC00337	long intergenic non-protein coding RNA 337
chr1	6244435	6246344	1910	Promoter (<=1kb)	1	6244192	6245578	1387	1	390992	243	ENSG00000173673	HES3	hes family bHLH transcription factor 3
chr1	6392099	6394864	2766	Promoter (<=1kb)	1	6264269	6394391	130123	2	11332	0	ENSG00000097021	ACOT7	acyl-CoA thioesterase 7
chr1	6489358	6491674	2317	5' UTR	1	6460786	6466195	5410	2	8718	-23163	ENSG00000215788	TNFRSF25	TNF receptor superfamily member 25
chr1	6553445	6555387	1943	Promoter (<=1kb)	1	6521347	6554535	33189	2	79707	0	ENSG00000162408	NOL9	nucleolar protein 9
chr1	6600653	6604356	3704	5' UTR	1	6613685	6624033	10349	1	148479	-9329	ENSG00000116273	PHF13	PHD finger protein 13
chr1	6612143	6616230	4088	Promoter (<=1kb)	1	6613685	6624033	10349	1	148479	0	ENSG00000116273	PHF13	PHD finger protein 13
chr1	6624306	6626616	2311	Promoter (<=1kb)	1	6624866	6635586	10721	1	90326	0	ENSG00000041988	THAP3	THAP domain containing 3
chr1	6700760	6702811	2052	Promoter (<=1kb)	1	6634168	6701924	67757	2	55735	0	ENSG00000007923	DNAJC11	DnaJ heat shock protein family (Hsp40) member C11
chr1	6783718	6786887	3170	Promoter (<=1kb)	1	6783892	6784843	952	2	110841581	0	NA	CAMTA1-DT	CAMTA1 divergent transcript
chr1	7571679	7575331	3653	Intron (ENST00000303635.11/23261, intron 6 of 22)	1	7382487	7389754	7268	2	102725193	-181925	ENSG00000237728	LOC102725193	uncharacterized LOC102725193
chr1	7770361	7773039	2679	Promoter (<=1kb)	1	7771269	7781432	10164	1	9341	0	ENSG00000049245	VAMP3	vesicle associated membrane protein 3
chr1	7782721	7785274	2554	Promoter (<=1kb)	1	7784320	7845177	60858	1	8863	0	ENSG00000049246	PER3	period circadian regulator 3
chr1	7952319	7955053	2735	Promoter (<=1kb)	1	7954291	7985505	31215	1	11315	0	ENSG00000116288	PARK7	Parkinsonism associated deglycase
chr1	7960614	7962696	2083	5' UTR	1	7954291	7985505	31215	1	11315	6323	ENSG00000116288	PARK7	Parkinsonism associated deglycase
chr1	8024991	8027575	2585	Promoter (<=1kb)	1	8004404	8026308	21905	2	54206	0	ENSG00000116285	ERRFI1	ERBB receptor feedback inhibitor 1
chr1	8342881	8344512	1632	3' UTR	1	8317826	8344167	26342	1	50651	25055	ENSG00000162426	SLC45A1	solute carrier family 45 member 1
chr1	8411592	8417055	5464	Intron (ENST00000337907.7/473, intron 13 of 23)	1	8424645	8434838	10194	1	102724552	-7590	NA	RERE-AS1	RERE antisense RNA 1
chr1	8700883	8704407	3525	5' UTR	1	8352397	8817643	465247	2	473	113236	ENSG00000142599	RERE	arginine-glutamic acid dipeptide repeats
chr1	8816337	8818971	2635	Promoter (<=1kb)	1	8352397	8817643	465247	2	473	0	ENSG00000142599	RERE	arginine-glutamic acid dipeptide repeats
chr1	8876462	8880173	3712	Promoter (<=1kb)	1	8878835	8879894	1060	1	100505975	0	ENSG00000230679	ENO1-AS1	ENO1 antisense RNA 1
chr1	9127734	9130255	2522	Promoter (<=1kb)	1	9100305	9129170	28866	2	80045	0	ENSG00000180758	GPR157	G protein-coupled receptor 157
chr1	9233825	9236071	2247	Promoter (<=1kb)	1	9234775	9271337	36563	1	9563	0	ENSG00000049239	H6PD	hexose-6-phosphate dehydrogenase/glucose 1-dehydrogenase
chr1	9291977	9294450	2474	Promoter (<=1kb)	1	9292880	9369532	76653	1	80176	0	ENSG00000171621	SPSB1	splA/ryanodine receptor domain and SOCS box containing 1
chr1	9537301	9542192	4892	Promoter (<=1kb)	1	9539482	9585179	45698	1	84275	0	ENSG00000171612	SLC25A33	solute carrier family 25 member 33
chr1	9587623	9590399	2777	Promoter (<=1kb)	1	9588922	9614873	25952	1	199953	0	ENSG00000188807	TMEM201	transmembrane protein 201
chr1	9626363	9628044	1682	Distal Intergenic	1	9651732	9729114	77383	1	5293	-23688	ENSG00000171608	PIK3CD	phosphatidylinositol-4,5-bisphosphate 3-kinase catalytic subunit delta
chr1	9822477	9826434	3958	Promoter (<=1kb)	1	9729026	9824526	95501	2	22883	0	ENSG00000171603	CLSTN1	calsyntenin 1
chr1	9841987	9845192	3206	Distal Intergenic	1	9729026	9824526	95501	2	22883	-17461	ENSG00000171603	CLSTN1	calsyntenin 1
chr1	9942387	9944317	1931	Promoter (<=1kb)	1	9942923	9985501	42579	1	64802	0	ENSG00000173614	NMNAT1	nicotinamide nucleotide adenylyltransferase 1
chr1	10031681	10033875	2195	Promoter (<=1kb)	1	10032832	10181239	148408	1	10277	0	ENSG00000130939	UBE4B	ubiquitination factor E4B
chr1	10209482	10212145	2664	Promoter (<=1kb)	1	10210805	10381603	170799	1	23095	0	ENSG00000054523	KIF1B	kinesin family member 1B
chr1	10397798	10400432	2635	Promoter (<=1kb)	1	10398592	10420144	21553	1	5226	0	ENSG00000142657	PGD	phosphogluconate dehydrogenase
chr1	10429445	10431813	2369	Promoter (<=1kb)	1	10430102	10452153	22052	1	100526739	0	ENSG00000251503	CENPS-CORT	CENPS-CORT readthrough
chr1	10633902	10641171	7270	3' UTR	1	10636604	10796650	160047	2	54897	155479	ENSG00000130940	CASZ1	castor zinc finger 1
chr1	10692970	10695970	3001	5' UTR	1	10636604	10796650	160047	2	54897	100680	ENSG00000130940	CASZ1	castor zinc finger 1
chr1	10713825	10715366	1542	Intron (ENST00000377022.7/54897, intron 2 of 20)	1	10636604	10796650	160047	2	54897	81284	ENSG00000130940	CASZ1	castor zinc finger 1
chr1	10722975	10727536	4562	Intron (ENST00000377022.7/54897, intron 2 of 20)	1	10636604	10796650	160047	2	54897	69114	ENSG00000130940	CASZ1	castor zinc finger 1
chr1	10778802	10780347	1546	Intron (ENST00000377022.7/54897, intron 1 of 20)	1	10636604	10796650	160047	2	54897	16303	ENSG00000130940	CASZ1	castor zinc finger 1
chr1	10792992	10797678	4687	Promoter (<=1kb)	1	10636604	10796650	160047	2	54897	0	ENSG00000130940	CASZ1	castor zinc finger 1
chr1	10866419	10868078	1660	Distal Intergenic	1	10636604	10796650	160047	2	54897	-69769	ENSG00000130940	CASZ1	castor zinc finger 1
chr1	11011473	11013911	2439	Promoter (<=1kb)	1	11012344	11030528	18185	1	23435	0	ENSG00000120948	TARDBP	TAR DNA binding protein
chr1	11058082	11061136	3055	Promoter (<=1kb)	1	11054584	11060024	5441	2	6723	0	ENSG00000116649	SRM	spermidine synthase
chr1	11098908	11100845	1938	Promoter (<=1kb)	1	11099675	11102100	2426	1	105376736	0	ENSG00000230337	EXOSC10-AS1	EXOSC10 antisense RNA 1
chr1	11477956	11480919	2964	Promoter (<=1kb)	1	11479166	11537584	58419	1	57540	0	ENSG00000204624	DISP3	dispatched RND transporter family member 3
chr1	11679701	11682310	2610	5' UTR	1	11674480	11691650	17171	2	10459	9340	ENSG00000116670	MAD2L2	mitotic arrest deficient 2 like 2
chr1	11690393	11692807	2415	Promoter (<=1kb)	1	11674480	11691650	17171	2	10459	0	ENSG00000116670	MAD2L2	mitotic arrest deficient 2 like 2
chr1	11735652	11738314	2663	Promoter (<=1kb)	1	11736084	11754802	18719	1	57085	0	ENSG00000177674	AGTRAP	angiotensin II receptor associated protein
chr1	11908285	11910343	2059	Promoter (<=1kb)	1	11908152	11908271	120	1	26829	133	ENSG00000199347	RNU5E-1	RNA, U5E small nuclear 1
chr1	11933884	11935783	1900	Promoter (<=1kb)	1	11934205	11975538	41334	1	5351	0	ENSG00000083444	PLOD1	procollagen-lysine,2-oxoglutarate 5-dioxygenase 1
chr1	11979252	11981408	2157	Promoter (<=1kb)	1	11980181	12013514	33334	1	9927	0	ENSG00000116688	MFN2	mitofusin 2
chr1	12166138	12167939	1802	Promoter (<=1kb)	1	12166943	12167038	96	1	102465836	0	ENSG00000283789	MIR7846	microRNA 7846
chr1	12229099	12231807	2709	Promoter (<=1kb)	1	12230030	12512047	282018	1	55187	0	ENSG00000048707	VPS13D	vacuolar protein sorting 13 homolog D
chr1	12477424	12479152	1729	Exon (ENST00000645148.1/55187, exon 1 of 3)	1	12578957	12579023	67	2	102466722	99871	ENSG00000276830	MIR6730	microRNA 6730
chr1	13699418	13701239	1822	Promoter (<=1kb)	1	13700198	13825079	124882	1	7799	0	ENSG00000116731	PRDM2	PR/SET domain 2
chr1	13748399	13750568	2170	5' UTR	1	13700198	13825079	124882	1	7799	48201	ENSG00000116731	PRDM2	PR/SET domain 2
chr1	13892077	13893871	1795	Promoter (<=1kb)	1	13892792	15118043	1225252	1	23254	0	ENSG00000189337	KAZN	kazrin, periplakin interacting protein
chr1	14597794	14600115	2322	5' UTR	1	14348955	14391575	42621	2	105376762	-206219	NA	KAZN-AS1	KAZN antisense RNA 1
chr1	14923503	14925427	1925	5' UTR	1	15152532	15220480	67949	1	55092	-227105	ENSG00000171729	TMEM51	transmembrane protein 51
chr1	15152762	15154823	2062	Promoter (<=1kb)	1	15111815	15153237	41423	2	200197	0	ENSG00000175147	TMEM51-AS1	TMEM51 antisense RNA 1
chr1	15408987	15410898	1912	Promoter (<=1kb)	1	15409895	15430343	20449	1	79180	0	ENSG00000142634	EFHD2	EF-hand domain family member D2
chr1	15523285	15525993	2709	Promoter (<=1kb)	1	15490832	15526534	35703	2	842	541	ENSG00000132906	CASP9	caspase 9
chr1	15526206	15527609	1404	Promoter (<=1kb)	1	15526813	15592379	65567	1	23341	0	ENSG00000116138	DNAJC16	DnaJ heat shock protein family (Hsp40) member C16
chr1	15616456	15618350	1895	Promoter (<=1kb)	1	15617500	15669044	51545	1	84301	0	ENSG00000197312	DDI2	DNA damage inducible 1 homolog 2
chr1	15683557	15685418	1862	Promoter (<=1kb)	1	15684332	15734769	50438	1	23207	0	ENSG00000116786	PLEKHM2	pleckstrin homology and RUN domain containing M2
chr1	15833951	15836705	2755	Exon (ENST00000317122.2/729614, exon 2 of 2)	1	15847864	15940460	92597	1	23013	-11159	ENSG00000065526	SPEN	spen family transcriptional repressor
chr1	15846743	15850267	3525	Promoter (<=1kb)	1	15847864	15940460	92597	1	23013	0	ENSG00000065526	SPEN	spen family transcriptional repressor
chr1	16072674	16074325	1652	Promoter (<=1kb)	1	16057769	16073632	15864	2	348487	0	ENSG00000185519	FAM131C	family with sequence similarity 131 member C
chr1	16154055	16156782	2728	Promoter (<=1kb)	1	16124337	16156087	31751	2	1969	0	ENSG00000142627	EPHA2	EPH receptor A2
chr1	16175107	16177096	1990	Distal Intergenic	1	16124337	16156087	31751	2	1969	-19020	ENSG00000142627	EPHA2	EPH receptor A2
chr1	16205763	16207970	2208	3' UTR	1	16197854	16212609	14756	2	128272	4639	ENSG00000142632	ARHGEF19	Rho guanine nucleotide exchange factor 19
chr1	16236320	16237917	1598	Promoter (<=1kb)	1	16231700	16237162	5463	2	79363	0	ENSG00000132881	CPLANE2	ciliogenesis and planar polarity effector 2
chr1	16351749	16353061	1313	Promoter (<=1kb)	1	16352575	16398145	45571	1	26099	0	ENSG00000055070	SZRD1	SUZ RNA binding domain containing 1
chr1	16439871	16441483	1613	Promoter (<=1kb)	1	16440672	16460078	19407	1	55707	0	ENSG00000157191	NECAP2	NECAP endocytosis associated 2
chr1	16498280	16500257	1978	Promoter (<=1kb)	1	16467436	16499257	31822	2	114819	0	ENSG00000080947	CROCCP3	CROCC pseudogene 3
chr1	16621541	16625405	3865	Exon (ENST00000412962.4/84809, exon 14 of 18)	1	16562319	16613562	51244	2	55672	-7979	ENSG00000219481	NBPF1	NBPF member 1
chr1	16643682	16645836	2155	Promoter (<=1kb)	1	16645622	16650289	4668	1	11209	0	NA	MST1P2	macrophage stimulating 1 pseudogene 2
chr1	16691960	16694788	2829	Exon (ENST00000414828.1/284729, exon 1 of 3)	1	16687339	16720157	32819	2	284729	25369	ENSG00000268869	ESPNP	espin pseudogene
chr1	16706751	16708937	2187	Exon (ENST00000270691.8/284729, exon 2 of 11)	1	16687339	16720157	32819	2	284729	11220	ENSG00000268869	ESPNP	espin pseudogene
chr1	16739776	16741693	1918	Promoter (<=1kb)	1	16740273	16972979	232707	1	9696	0	ENSG00000058453	CROCC	ciliary rootlet coiled-coil, rootletin
chr1	16913084	16915318	2235	Intron (ENST00000466256.6/9696, intron 1 of 8)	1	16888538	16889649	1112	2	105376805	-23435	ENSG00000238142	LOC105376805	uncharacterized LOC105376805
chr1	16946705	16949564	2860	Exon (ENST00000375541.9/9696, exon 17 of 37)	1	16974502	16980835	6334	2	4237	31271	ENSG00000117122	MFAP2	microfibril associated protein 2
chr1	16960166	16961886	1721	Exon (ENST00000375541.9/9696, exon 27 of 37)	1	16974502	16980835	6334	2	4237	18949	ENSG00000117122	MFAP2	microfibril associated protein 2
chr1	17011071	17012647	1577	Promoter (<=1kb)	1	16985958	17011928	25971	2	23400	0	ENSG00000159363	ATP13A2	ATPase cation transporting 13A2
chr1	17437135	17440381	3247	Promoter (<=1kb)	1	17406760	17439724	32965	2	55920	0	ENSG00000179051	RCC2	regulator of chromosome condensation 2
chr1	17539026	17541005	1980	Promoter (<=1kb)	1	17539835	17697874	158040	1	55160	0	ENSG00000074964	ARHGEF10L	Rho guanine nucleotide exchange factor 10 like
chr1	18902052	18904033	1982	5' UTR	1	18897071	18897148	78	2	100302276	-4904	ENSG00000221662	MIR1290	microRNA 1290
chr1	18955239	18957509	2271	Promoter (<=1kb)	1	18904281	18956686	52406	2	126917	0	ENSG00000169991	IFFO2	intermediate filament family orphan 2
chr1	19209297	19210819	1523	Promoter (<=1kb)	1	19210501	19240704	30204	1	101927895	0	ENSG00000230424	EMC1-AS1	EMC1 antisense RNA 1
chr1	19250749	19252986	2238	Promoter (<=1kb)	1	19215664	19251552	35889	2	23065	0	ENSG00000127463	EMC1	ER membrane protein complex subunit 1
chr1	19311092	19313253	2162	Promoter (<=1kb)	1	19312326	19329300	16975	1	54896	0	ENSG00000040487	PQLC2	PQ loop repeat containing 2
chr1	19484182	19486640	2459	Promoter (<=1kb)	1	19484403	19629821	145419	1	440574	0	ENSG00000173436	MICOS10	mitochondrial contact site and cristae organizing system subunit 10
chr1	19643448	19645640	2193	Promoter (2-3kb)	1	19640554	19658456	17903	1	4681	2894	ENSG00000158747	NBL1	NBL1, DAN family BMP antagonist
chr1	19798919	19800935	2017	Promoter (<=1kb)	1	19682213	19799945	117733	2	255104	0	ENSG00000162542	TMCO4	transmembrane and coiled-coil domains 4
chr1	19881671	19883516	1846	Promoter (<=1kb)	1	19882513	19912945	30433	1	23252	0	ENSG00000169914	OTUD3	OTU deubiquitinase 3
chr1	20254079	20255447	1369	Distal Intergenic	1	20243095	20244655	1561	1	105376827	10984	ENSG00000228105	LINC01757	long intergenic non-protein coding RNA 1757
chr1	20475873	20477275	1403	Exon (ENST00000641552.1/ENST00000641552.1, exon 1 of 2)	1	20482391	20486220	3830	2	55450	8945	ENSG00000162545	CAMK2N1	calcium/calmodulin dependent protein kinase II inhibitor 1
chr1	20483169	20487643	4475	Promoter (<=1kb)	1	20482391	20486220	3830	2	55450	0	ENSG00000162545	CAMK2N1	calcium/calmodulin dependent protein kinase II inhibitor 1
chr1	20632957	20634274	1318	Promoter (<=1kb)	1	20633679	20633788	110	1	102464833	0	ENSG00000284005	MIR6084	microRNA 6084
chr1	20731101	20732632	1532	Promoter (<=1kb)	1	20719732	20732837	13106	2	400745	205	ENSG00000189410	SH2D5	SH2 domain containing 5
chr1	20785877	20788152	2276	Promoter (<=1kb)	1	20742661	20787323	44663	2	50809	0	ENSG00000127483	HP1BP3	heterochromatin protein 1 binding protein 3
chr1	21344396	21346303	1908	Promoter (<=1kb)	1	21217247	21345572	128326	2	1889	0	ENSG00000117298	ECE1	endothelin converting enzyme 1
chr1	21633510	21635442	1933	Intron (ENST00000290101.8/5909, intron 2 of 26)	1	21596215	21669363	73149	2	5909	33921	ENSG00000076864	RAP1GAP	RAP1 GTPase activating protein
chr1	21782111	21784226	2116	Promoter (<=1kb)	1	21678298	21783606	105309	2	84196	0	ENSG00000090686	USP48	ubiquitin specific peptidase 48
chr1	21936241	21938558	2318	Promoter (<=1kb)	1	21822245	21937297	115053	2	3339	0	ENSG00000142798	HSPG2	heparan sulfate proteoglycan 2
chr1	22051621	22054036	2416	5' UTR	1	22023990	22026048	2059	2	101928043	-25573	ENSG00000228397	LINC01635	long intergenic non-protein coding RNA 1635
chr1	22141807	22144182	2376	Promoter (<=1kb)	1	22117305	22143969	26665	2	54361	0	ENSG00000162552	WNT4	Wnt family member 4
chr1	22257163	22258787	1625	Distal Intergenic	1	22266239	22266300	62	1	100616433	-7452	ENSG00000266564	MIR4418	microRNA 4418
chr1	22451056	22453025	1970	5' UTR	1	22428838	22531157	102320	1	9923	22218	ENSG00000184677	ZBTB40	zinc finger and BTB domain containing 40
chr1	23018730	23020475	1746	Promoter (<=1kb)	1	23019443	23083689	64247	1	23028	0	ENSG00000004487	KDM1A	lysine demethylase 1A
chr1	23166972	23169591	2620	5' UTR	1	23084023	23177808	93786	2	7798	8217	ENSG00000169641	LUZP1	leucine zipper protein 1
chr1	23176974	23178551	1578	Promoter (<=1kb)	1	23084023	23177808	93786	2	7798	0	ENSG00000169641	LUZP1	leucine zipper protein 1
chr1	23343220	23345451	2232	Promoter (<=1kb)	1	23303963	23344336	40374	2	10236	0	ENSG00000125944	HNRNPR	heterogeneous nuclear ribonucleoprotein R
chr1	23367516	23369938	2423	Promoter (<=1kb)	1	23368997	23371839	2843	1	148898	0	ENSG00000249087	ZNF436-AS1	ZNF436 antisense RNA 1
chr1	23423553	23425819	2267	Promoter (<=1kb)	1	23381061	23424740	43680	2	6920	0	ENSG00000204219	TCEA3	transcription elongation factor A3
chr1	23483467	23485203	1737	Promoter (<=1kb)	1	23428563	23484568	56006	2	55616	0	ENSG00000088280	ASAP3	ArfGAP with SH3 domain, ankyrin repeat and PH domain 3
chr1	23530250	23532186	1937	Promoter (<=1kb)	1	23506430	23531220	24791	2	1870	0	ENSG00000007968	E2F2	E2F transcription factor 2
chr1	23553946	23555905	1960	Downstream (2-3kb)	1	23557918	23559794	1877	2	3399	3889	ENSG00000117318	ID3	inhibitor of DNA binding 3, HLH protein
chr1	23558133	23560353	2221	Promoter (<=1kb)	1	23557918	23559794	1877	2	3399	0	ENSG00000117318	ID3	inhibitor of DNA binding 3, HLH protein
chr1	23619016	23620553	1538	Intron (ENST00000477916.5/259283, intron 2 of 6)	1	23581495	23640568	59074	1	259283	37521	ENSG00000197880	MDS2	myelodysplastic syndrome 2 translocation associated
chr1	23742509	23744692	2184	Promoter (<=1kb)	1	23743155	23762059	18905	1	6924	0	ENSG00000011007	ELOA	elongin A
chr1	23777741	23779444	1704	Promoter (<=1kb)	1	23760382	23778287	17906	2	100506963	0	ENSG00000236810	ELOA-AS1	ELOA antisense RNA 1
chr1	23799022	23801878	2857	Promoter (<=1kb)	1	23795599	23800804	5206	2	2582	0	ENSG00000117308	GALE	UDP-galactose-4-epimerase
chr1	23824609	23826070	1462	5' UTR	1	23801885	23838620	36736	2	3155	12550	ENSG00000117305	HMGCL	3-hydroxy-3-methylglutaryl-CoA lyase
chr1	23958744	23960947	2204	Promoter (1-2kb)	1	23956839	23963462	6624	1	55629	1905	ENSG00000189266	PNRC2	proline rich nuclear receptor coactivator 2
chr1	23979498	23981168	1671	Promoter (<=1kb)	1	23964804	23980927	16124	2	10772	0	ENSG00000188529	SRSF10	serine and arginine rich splicing factor 10
chr1	24502126	24503993	1868	Promoter (<=1kb)	1	24502351	24541040	38690	1	11123	0	ENSG00000117602	RCAN3	RCAN family member 3
chr1	24641628	24644436	2809	5' UTR	1	24633066	24673267	40202	1	10250	8562	ENSG00000133226	SRRM1	serine and arginine repetitive matrix 1
chr1	24744346	24746953	2608	Promoter (<=1kb)	1	24745357	24844324	98968	1	25932	0	ENSG00000169504	CLIC4	chloride intracellular channel 4
chr1	25246167	25248640	2474	5' UTR	1	25222679	25232502	9824	2	25949	-13665	ENSG00000117614	SYF2	SYF2 pre-mRNA splicing factor
chr1	25429565	25431840	2276	Promoter (<=1kb)	1	25430858	25500209	69352	1	55219	0	ENSG00000204178	MACO1	macoilin 1
chr1	25542701	25544743	2043	Promoter (<=1kb)	1	25543580	25568886	25307	1	26119	0	ENSG00000157978	LDLRAP1	low density lipoprotein receptor adaptor protein 1
chr1	25858659	25860268	1610	Promoter (<=1kb)	1	25831913	25859458	27546	2	79000	0	ENSG00000127423	AUNIP	aurora kinase A and ninein interacting protein
chr1	25904861	25907310	2450	Promoter (<=1kb)	1	25906362	25906454	93	2	100500808	0	ENSG00000283938	MIR3917	microRNA 3917
chr1	26110452	26113020	2569	Promoter (<=1kb)	1	26111165	26125543	14379	1	149420	0	ENSG00000175087	PDIK1L	PDLIM1 interacting kinase 1 like
chr1	26160787	26162819	2033	Promoter (1-2kb)	1	26159020	26163962	4943	1	79927	1767	ENSG00000197245	FAM110D	family with sequence similarity 110 member D
chr1	26163667	26165195	1529	3' UTR	1	26164161	26168581	4421	2	110806296	3386	ENSG00000282872	C1orf232	chromosome 1 open reading frame 230
chr1	26169155	26170731	1577	Promoter (<=1kb)	1	26169871	26170873	1003	1	51042	0	ENSG00000142684	ZNF593	zinc finger protein 593
chr1	26279201	26280898	1698	Promoter (<=1kb)	1	26279176	26281522	2347	1	83442	25	ENSG00000142669	SH3BGRL3	SH3 domain binding glutamate rich protein like 3
chr1	26335631	26337657	2027	Exon (ENST00000475866.3/55057, exon 11 of 22)	1	26281328	26318363	37036	2	91544	-17268	ENSG00000158062	UBXN11	UBX domain protein 11
chr1	26471274	26473852	2579	Promoter (<=1kb)	1	26472450	26475972	3523	1	3151	0	ENSG00000198830	HMGN2	high mobility group nucleosomal binding domain 2
chr1	26499594	26501876	2283	Distal Intergenic	1	26472450	26475972	3523	1	3151	27144	ENSG00000198830	HMGN2	high mobility group nucleosomal binding domain 2
chr1	26529141	26530743	1603	Promoter (<=1kb)	1	26529761	26575030	45270	1	6195	0	ENSG00000117676	RPS6KA1	ribosomal protein S6 kinase A1
chr1	26619522	26622219	2698	Distal Intergenic	1	26554542	26554593	52	1	100302190	64980	ENSG00000238705	MIR1976	microRNA 1976
chr1	26694678	26698676	3999	Promoter (<=1kb)	1	26692132	26694131	2000	2	101928728	-547	ENSG00000260063	LOC101928728	uncharacterized LOC101928728
chr1	26787098	26788746	1649	Promoter (<=1kb)	1	26787472	26798398	10927	1	55650	0	ENSG00000060642	PIGV	phosphatidylinositol glycan anchor biosynthesis class V
chr1	26889067	26891178	2112	Promoter (<=1kb)	1	26876133	26890297	14165	2	54707	0	ENSG00000142751	GPN2	GPN-loop GTPase 2
chr1	26920967	26922721	1755	5' UTR	1	26911489	26913966	2478	2	8431	-7001	ENSG00000131910	NR0B2	nuclear receptor subfamily 0 group B member 2
chr1	26959329	26961332	2004	Promoter (<=1kb)	1	26949562	26960406	10845	2	126695	0	ENSG00000175707	KDF1	keratinocyte differentiation factor 1
chr1	26992999	26995423	2425	Promoter (<=1kb)	1	26993707	27000898	7192	1	388610	0	ENSG00000253368	TRNP1	TMF1 regulated nuclear protein 1
chr1	27154028	27156047	2020	5' UTR	1	27098815	27166981	68167	2	6548	10934	ENSG00000090020	SLC9A1	solute carrier family 9 member A1
chr1	27233999	27235960	1962	Promoter (<=1kb)	1	27234516	27308633	74118	1	23038	0	ENSG00000142784	WDTC1	WD and tetratricopeptide repeats 1
chr1	27321307	27323237	1931	Promoter (<=1kb)	1	27322145	27336400	14256	1	84065	0	ENSG00000186501	TMEM222	transmembrane protein 222
chr1	27341074	27343522	2449	Promoter (<=1kb)	1	27342020	27353937	11918	1	84958	0	ENSG00000142765	SYTL1	synaptotagmin like 1
chr1	27348659	27351965	3307	Exon (ENST00000618673.4/84958, exon 6 of 14)	1	27342020	27353937	11918	1	84958	6639	ENSG00000142765	SYTL1	synaptotagmin like 1
chr1	27364962	27367752	2791	Promoter (<=1kb)	1	27355184	27366892	11709	2	9064	0	ENSG00000142733	MAP3K6	mitogen-activated protein kinase kinase kinase 6
chr1	27488815	27491151	2337	Promoter (<=1kb)	1	27404226	27490158	85933	2	10163	0	ENSG00000158195	WASF2	WASP family member 2
chr1	27601082	27605174	4093	Promoter (<=1kb)	1	27534035	27604431	70397	2	27245	0	ENSG00000126705	AHDC1	AT-hook DNA binding motif containing 1
chr1	27659199	27660830	1632	Promoter (1-2kb)	1	27660328	27662722	2395	2	111216282	1892	ENSG00000233975	LINC02574	long intergenic non-protein coding RNA 2574
chr1	27724804	27727152	2349	Promoter (<=1kb)	1	27725979	27763122	37144	1	199870	0	ENSG00000009780	FAM76A	family with sequence similarity 76 member A
chr1	27934285	27936022	1738	Promoter (<=1kb)	1	27934993	27959157	24165	1	27293	0	ENSG00000130768	SMPDL3B	sphingomyelin phosphodiesterase acid like 3B
chr1	27958699	27961184	2486	Promoter (<=1kb)	1	27959462	27968096	8635	1	55113	0	ENSG00000158156	XKR8	XK related 8
chr1	28258710	28261418	2709	Promoter (<=1kb)	1	28259527	28282491	22965	1	83667	0	ENSG00000130766	SESN2	sestrin 2
chr1	28368819	28370791	1973	Promoter (<=1kb)	1	28369582	28500369	130788	1	65979	0	ENSG00000204138	PHACTR4	phosphatase and actin regulator 4
chr1	28517427	28519548	2122	5' UTR	1	28508559	28508762	204	1	26768	8868	ENSG00000200087	SNORA73B	small nucleolar RNA, H/ACA box 73B
chr1	28551872	28554197	2326	Promoter (<=1kb)	1	28553085	28578545	25461	1	54952	0	ENSG00000180098	TRNAU1AP	tRNA selenocysteine 1 associated protein 1
chr1	28580481	28582876	2396	Promoter (<=1kb)	1	28580381	28580512	132	2	677825	0	ENSG00000273544	SNORA44	small nucleolar RNA, H/ACA box 44
chr1	28641903	28644047	2145	Promoter (<=1kb)	1	28643228	28648581	5354	1	105378616	0	ENSG00000229388	LINC01715	long intergenic non-protein coding RNA 1715
chr1	28667925	28669939	2015	Promoter (<=1kb)	1	28668732	28719353	50622	1	10691	0	ENSG00000162419	GMEB1	glucocorticoid modulatory element binding protein 1
chr1	28735887	28738615	2729	Promoter (<=1kb)	1	28736621	28769775	33155	1	51441	0	ENSG00000198492	YTHDF2	YTH N6-methyladenosine RNA binding protein 2
chr1	28774423	28776066	1644	Distal Intergenic	1	28812142	28871267	59126	1	4985	-36076	ENSG00000116329	OPRD1	opioid receptor delta 1
chr1	28886239	28889074	2836	Promoter (<=1kb)	1	28887091	29120046	232956	1	2035	0	ENSG00000159023	EPB41	erythrocyte membrane protein band 4.1
chr1	28913554	28915827	2274	5' UTR	1	28887091	29120046	232956	1	2035	26463	ENSG00000159023	EPB41	erythrocyte membrane protein band 4.1
chr1	29180592	29182950	2359	Promoter (<=1kb)	1	29147743	29181987	34245	2	6429	0	ENSG00000116350	SRSF4	serine and arginine rich splicing factor 4
chr1	29230195	29231818	1624	Promoter (<=1kb)	1	29192873	29230942	38070	2	51102	0	ENSG00000116353	MECR	mitochondrial trans-2-enoyl-CoA reductase
chr1	29235576	29239000	3425	Promoter (<=1kb)	1	29236516	29326813	90298	1	10076	0	ENSG00000060656	PTPRU	protein tyrosine phosphatase receptor type U
chr1	30717378	30720154	2777	Promoter (<=1kb)	1	30718504	30726827	8324	1	100129196	0	ENSG00000186056	MATN1-AS1	MATN1 antisense RNA 1
chr1	30823214	30825439	2226	Promoter (<=1kb)	1	30824228	30834431	10204	1	105378622	0	ENSG00000223382	LINC01778	long intergenic non-protein coding RNA 1778
chr1	31064533	31066750	2218	Promoter (<=1kb)	1	30931506	31065991	134486	2	9698	0	ENSG00000134644	PUM1	pumilio RNA binding family member 1
chr1	31153900	31156400	2501	Distal Intergenic	1	31179745	31239554	59810	2	79570	83154	ENSG00000084628	NKAIN1	sodium/potassium transporting ATPase interacting 1
chr1	31238697	31240562	1866	Promoter (<=1kb)	1	31179745	31239554	59810	2	79570	0	ENSG00000084628	NKAIN1	sodium/potassium transporting ATPase interacting 1
chr1	31295853	31297877	2025	Promoter (<=1kb)	1	31296982	31364953	67972	1	51538	0	ENSG00000121766	ZCCHC17	zinc finger CCHC-type containing 17
chr1	31412368	31414799	2432	Promoter (2-3kb)	1	31409565	31434680	25116	1	347735	2803	ENSG00000168528	SERINC2	serine incorporator 2
chr1	31643842	31645747	1906	Promoter (<=1kb)	1	31629862	31644896	15035	2	553115	0	ENSG00000162517	PEF1	penta-EF-hand domain containing 1
chr1	31669200	31670981	1782	Exon (ENST00000373672.7/1307, exon 49 of 71)	1	31629862	31644896	15035	2	553115	-24304	ENSG00000162517	PEF1	penta-EF-hand domain containing 1
chr1	31703356	31706057	2702	Promoter (<=1kb)	1	31652247	31704319	52073	2	1307	0	ENSG00000084636	COL16A1	collagen type XVI alpha 1 chain
chr1	31762189	31765296	3108	Promoter (<=1kb)	1	31727117	31764893	37777	2	576	0	ENSG00000121753	ADGRB2	adhesion G protein-coupled receptor B2
chr1	31937222	31939441	2220	5' UTR	1	31906421	31944856	38436	2	8073	5415	ENSG00000184007	PTP4A2	protein tyrosine phosphatase 4A2
chr1	32012906	32015099	2194	Promoter (<=1kb)	1	32013829	32060850	47022	1	10657	0	ENSG00000121774	KHDRBS1	KH RNA binding domain containing, signal transduction associated 1
chr1	32072278	32073953	1676	Promoter (<=1kb)	1	32072031	32102866	30836	1	55116	247	ENSG00000121775	TMEM39B	transmembrane protein 39B
chr1	32178829	32181103	2275	Promoter (<=1kb)	1	32179686	32198285	18600	1	200081	0	ENSG00000084652	TXLNA	taxilin alpha
chr1	32239630	32241558	1929	Promoter (<=1kb)	1	32231658	32241620	9963	2	339483	62	NA	MTMR9LP	myotubularin related protein 9 like, pseudogene
chr1	32289494	32293172	3679	Promoter (<=1kb)	1	32292086	32333635	41550	1	3065	0	ENSG00000116478	HDAC1	histone deacetylase 1
chr1	32334218	32337313	3096	Promoter (<=1kb)	1	32333832	32336379	2548	2	65108	0	ENSG00000175130	MARCKSL1	MARCKS like 1
chr1	32350396	32352703	2308	Promoter (<=1kb)	1	32353454	32364312	10859	1	81629	-751	ENSG00000162526	TSSK3	testis specific serine kinase 3
chr1	32393699	32396175	2477	Promoter (<=1kb)	1	32365103	32394731	29629	2	55108	0	ENSG00000160058	BSDC1	BSD domain containing 1
chr1	32499544	32503046	3503	Intron (ENST00000480336.1/653121, intron 4 of 9)	1	32465069	32496686	31618	1	728116	34475	ENSG00000273274	ZBTB8B	zinc finger and BTB domain containing 8B
chr1	32538599	32540852	2254	5' UTR	1	32465069	32496686	31618	1	728116	73530	ENSG00000273274	ZBTB8B	zinc finger and BTB domain containing 8B
chr1	32649324	32652488	3165	Promoter (<=1kb)	1	32600172	32650903	50732	2	339487	0	ENSG00000176261	ZBTB8OS	zinc finger and BTB domain containing 8 opposite strand
chr1	32740751	32743835	3085	Promoter (<=1kb)	1	32741885	32774970	33086	1	57648	0	ENSG00000162522	KIAA1522	KIAA1522
chr1	32753075	32755721	2647	5' UTR	1	32741885	32774970	33086	1	57648	11190	ENSG00000162522	KIAA1522	KIAA1522
chr1	32758738	32766507	7770	5' UTR	1	32741885	32774970	33086	1	57648	16853	ENSG00000162522	KIAA1522	KIAA1522
chr1	32815696	32818970	3275	Promoter (<=1kb)	1	32816767	32858879	42113	1	64766	0	ENSG00000116497	S100PBP	S100P binding protein
chr1	32900473	32902482	2010	Promoter (<=1kb)	1	32894594	32901438	6845	2	113452	0	ENSG00000121900	TMEM54	transmembrane protein 54
chr1	32962988	32965769	2782	Promoter (<=1kb)	1	32936445	32964685	28241	2	127544	0	ENSG00000116514	RNF19B	ring finger protein 19B
chr1	32972315	32975806	3492	Exon (ENST00000633169.1/ENST00000633169.1, exon 1 of 1)	1	32936445	32964685	28241	2	127544	-7630	ENSG00000116514	RNF19B	ring finger protein 19B
chr1	33180027	33182975	2949	Promoter (<=1kb)	1	33145402	33182053	36652	2	55223	0	ENSG00000116525	TRIM62	tripartite motif containing 62
chr1	33255133	33257783	2651	Promoter (<=1kb)	1	33256545	33300719	44175	1	149076	0	ENSG00000160094	ZNF362	zinc finger protein 362
chr1	33348569	33351211	2643	Promoter (<=1kb)	1	33350352	33363245	12894	1	101929464	0	ENSG00000233246	LOC101929464	uncharacterized LOC101929464
chr1	33429755	33431889	2135	Promoter (<=1kb)	1	33323623	33431052	107430	2	1912	0	ENSG00000134686	PHC2	polyhomeotic homolog 2
chr1	33471800	33473400	1601	Promoter (<=1kb)	1	33472645	33496507	23863	1	7579	0	ENSG00000121903	ZSCAN20	zinc finger and SCAN domain containing 20
chr1	34162707	34165632	2926	Promoter (<=1kb)	1	33513999	34165842	651844	2	114784	210	ENSG00000121904	CSMD2	CUB and Sushi multiple domains 2
chr1	34849809	34852531	2723	Exon (ENST00000429293.1/ENST00000429293.1, exon 1 of 2)	1	34712737	34859816	147080	2	113444	7285	ENSG00000163866	SMIM12	small integral membrane protein 12
chr1	34858894	34860613	1720	Promoter (<=1kb)	1	34712737	34859816	147080	2	113444	0	ENSG00000163866	SMIM12	small integral membrane protein 12
chr1	34928559	34930883	2325	Promoter (<=1kb)	1	34865436	34929585	64150	2	58512	0	ENSG00000116544	DLGAP3	DLG associated protein 3
chr1	34984342	34986153	1812	Promoter (<=1kb)	1	34981535	34985353	3819	2	100506144	0	ENSG00000243749	TMEM35B	transmembrane protein 35B
chr1	35191156	35194438	3283	Promoter (<=1kb)	1	35176378	35193148	16771	2	6421	0	ENSG00000116560	SFPQ	splicing factor proline and glutamine rich
chr1	35267973	35269855	1883	Promoter (<=1kb)	1	35268967	35422058	153092	1	9202	0	ENSG00000146463	ZMYM4	zinc finger MYM-type containing 4
chr1	35556324	35558638	2315	Promoter (<=1kb)	1	35557473	35567274	9802	1	23154	0	ENSG00000020129	NCDN	neurochondrin
chr1	35559997	35561731	1735	Promoter (2-3kb)	1	35433490	35557950	124461	2	79932	-2047	ENSG00000142687	KIAA0319L	KIAA0319 like
chr1	35717726	35719957	2232	Promoter (<=1kb)	1	35713875	35719472	5598	2	127703	0	ENSG00000142686	C1orf216	chromosome 1 open reading frame 216
chr1	35769001	35770370	1370	Promoter (<=1kb)	1	35720218	35769967	49750	2	63967	0	ENSG00000092853	CLSPN	claspin
chr1	35882143	35884325	2183	5' UTR	1	35869808	35930528	60721	1	26523	12335	ENSG00000092847	AGO1	argonaute RISC component 1
chr1	35930039	35932460	2422	Promoter (<=1kb)	1	35930718	36072500	141783	1	192669	0	ENSG00000126070	AGO3	argonaute RISC catalytic component 3
chr1	36087946	36089876	1931	Promoter (<=1kb)	1	36088875	36093932	5058	1	54936	0	ENSG00000116863	ADPRHL2	ADP-ribosylhydrolase like 2
chr1	36148641	36151540	2900	5' UTR	1	36155579	36180849	25271	1	55700	-4039	ENSG00000116871	MAP7D1	MAP7 domain containing 1
chr1	36155032	36157740	2709	Promoter (<=1kb)	1	36136570	36156053	19484	2	27095	0	ENSG00000054116	TRAPPC3	trafficking protein particle complex 3
chr1	36223244	36225561	2318	Promoter (<=1kb)	1	36224416	36305357	80942	1	9967	0	ENSG00000054118	THRAP3	thyroid hormone receptor associated protein 3
chr1	36305599	36307754	2156	Promoter (<=1kb)	1	36306387	36324886	18500	1	79729	0	ENSG00000214193	SH3D21	SH3 domain containing 21
chr1	36384388	36387497	3110	Promoter (<=1kb)	1	36339624	36385896	46273	2	83931	0	ENSG00000196182	STK40	serine/threonine kinase 40
chr1	36449425	36451541	2117	Promoter (<=1kb)	1	36415827	36450451	34625	2	127700	0	ENSG00000116885	OSCP1	organic solute carrier partner 1
chr1	36463328	36465059	1732	Promoter (<=1kb)	1	36455718	36464437	8720	2	64960	0	ENSG00000116898	MRPS15	mitochondrial ribosomal protein S15
chr1	37513671	37515738	2068	Promoter (<=1kb)	1	37492575	37514774	22200	2	64769	0	ENSG00000163875	MEAF6	MYST/Esa1 associated factor 6
chr1	37553433	37554973	1541	Promoter (<=1kb)	1	37534449	37554344	19896	2	79753	0	ENSG00000163877	SNIP1	Smad nuclear interacting protein 1
chr1	37689565	37693618	4054	Promoter (<=1kb)	1	37681570	37692249	10680	2	54955	0	ENSG00000116922	C1orf109	chromosome 1 open reading frame 109
chr1	37752127	37755008	2882	5' UTR	1	37713880	37765133	51254	2	284656	10125	ENSG00000183317	EPHA10	EPH receptor A10
chr1	37807062	37809552	2491	Promoter (<=1kb)	1	37802944	37808185	5242	2	79693	0	ENSG00000196449	YRDC	yrdC N6-threonylcarbamoyltransferase domain containing
chr1	37988976	37991148	2173	Promoter (<=1kb)	1	37956975	37990921	33947	2	10946	0	ENSG00000183431	SF3A3	splicing factor 3a subunit 3
chr1	38004509	38006446	1938	Promoter (<=1kb)	1	37996770	38005606	8837	2	2275	0	ENSG00000183386	FHL3	four and a half LIM domains 3
chr1	38858114	38860831	2718	Promoter (<=1kb)	1	38860000	38919396	59397	1	105378663	0	ENSG00000228436	LOC105378663	uncharacterized LOC105378663
chr1	38990177	38992155	1979	Promoter (<=1kb)	1	38991223	39006059	14837	1	79647	0	ENSG00000174574	AKIRIN1	akirin 1
chr1	39104359	39106789	2431	5' UTR	1	39081316	39487177	405862	1	23499	23043	ENSG00000127603	MACF1	microtubule actin crosslinking factor 1
chr1	39407705	39410151	2447	Promoter (<=1kb)	1	39410266	39414549	4284	1	643314	-115	ENSG00000127603	KIAA0754	KIAA0754
chr1	39575192	39577989	2798	Promoter (<=1kb)	1	39560816	39576790	15975	2	8761	0	ENSG00000090621	PABPC4	poly(A) binding protein cytoplasmic 4
chr1	39787624	39790218	2595	Promoter (<=1kb)	1	39788976	39790171	1196	1	101929536	0	ENSG00000261798	LOC101929536	uncharacterized LOC101929536
chr1	39900221	39903101	2881	Promoter (<=1kb)	1	39895426	39902256	6831	2	4610	0	ENSG00000116990	MYCL	MYCL proto-oncogene, bHLH transcription factor
chr1	39954089	39955846	1758	Promoter (<=1kb)	1	39955112	39969968	14857	1	84879	0	ENSG00000168389	MFSD2A	major facilitator superfamily domain containing 2A
chr1	40039222	40041512	2291	Promoter (<=1kb)	1	40040233	40072649	32417	1	10487	0	ENSG00000131236	CAP1	cyclase associated actin cytoskeleton regulatory protein 1
chr1	40096362	40098136	1775	Promoter (<=1kb)	1	40071461	40097727	26267	2	5538	0	ENSG00000131238	PPT1	palmitoyl-protein thioesterase 1
chr1	40257243	40259287	2045	Promoter (<=1kb)	1	40258107	40294184	36078	1	10269	0	ENSG00000084073	ZMPSTE24	zinc metallopeptidase STE24
chr1	40449394	40451083	1690	Promoter (<=1kb)	1	40450102	40463718	13617	1	65243	0	ENSG00000187801	ZFP69B	ZFP69 zinc finger protein B
chr1	40691214	40692954	1741	Promoter (<=1kb)	1	40690380	40692066	1687	2	100130557	0	NA	NFYC-AS1	NFYC antisense RNA 1
chr1	40782563	40785356	2794	Promoter (<=1kb)	1	40783814	40840452	56639	1	9132	0	ENSG00000117013	KCNQ4	potassium voltage-gated channel subfamily Q member 4
chr1	40978393	40981123	2731	Promoter (<=1kb)	1	40979335	41012565	33231	1	1503	0	ENSG00000171793	CTPS1	CTP synthase 1
chr1	41240722	41243297	2576	Promoter (<=1kb)	1	41027200	41242154	214955	2	22955	0	ENSG00000010803	SCMH1	Scm polycomb group protein homolog 1
chr1	41360296	41363184	2889	Promoter (<=1kb)	1	41361922	41383590	21669	1	100132074	0	ENSG00000204060	FOXO6	forkhead box O6
chr1	41481587	41483505	1919	Promoter (1-2kb)	1	41478775	41484673	5899	2	1907	1168	ENSG00000127129	EDN2	endothelin 2
chr1	41483603	41485778	2176	Promoter (<=1kb)	1	41478775	41484673	5899	2	1907	0	ENSG00000127129	EDN2	endothelin 2
chr1	41495368	41497574	2207	Distal Intergenic	1	41478775	41484673	5899	2	1907	-10695	ENSG00000127129	EDN2	endothelin 2
chr1	41917314	41918884	1571	5' UTR	1	41506365	42035925	529561	2	59269	117041	ENSG00000127124	HIVEP3	human immunodeficiency virus type I enhancer binding protein 3
chr1	42035003	42036719	1717	Promoter (<=1kb)	1	41506365	42035925	529561	2	59269	0	ENSG00000127124	HIVEP3	human immunodeficiency virus type I enhancer binding protein 3
chr1	42333971	42337460	3490	Promoter (<=1kb)	1	42176539	42335877	159339	2	22887	0	ENSG00000198815	FOXJ3	forkhead box J3
chr1	42379814	42381958	2145	Promoter (<=1kb)	1	42380795	42422578	41784	1	284716	0	ENSG00000177181	RIMKLA	ribosomal modification protein rimK like family member A
chr1	42454871	42457574	2704	Promoter (<=1kb)	1	42456117	42473560	17444	1	79717	0	ENSG00000127125	PPCS	phosphopantothenoylcysteine synthetase
chr1	42681064	42684048	2985	Promoter (<=1kb)	1	42682427	42702349	19923	1	4904	0	ENSG00000065978	YBX1	Y-box binding protein 1
chr1	42765844	42768144	2301	Promoter (<=1kb)	1	42746335	42767084	20750	2	64175	0	ENSG00000117385	P3H1	prolyl 3-hydroxylase 1
chr1	42816145	42818308	2164	Promoter (<=1kb)	1	42817088	42844993	27906	1	114625	0	ENSG00000164010	ERMAP	erythroblast membrane associated protein (Scianna blood group)
chr1	42845950	42847571	1622	Promoter (<=1kb)	1	42846573	42852477	5905	1	51058	0	ENSG00000164011	ZNF691	zinc finger protein 691
chr1	42923550	42925577	2028	3' UTR	1	42959049	42983358	24310	1	440584	-33472	ENSG00000227533	SLC2A1-AS1	SLC2A1 antisense RNA 1
chr1	42931412	42933095	1684	Intron (ENST00000426263.8/6513, intron 2 of 9)	1	42959049	42983358	24310	1	440584	-25954	ENSG00000227533	SLC2A1-AS1	SLC2A1 antisense RNA 1
chr1	42941124	42944182	3059	Exon (ENST00000426263.8/6513, exon 2 of 10)	1	42959049	42983358	24310	1	440584	-14867	ENSG00000227533	SLC2A1-AS1	SLC2A1 antisense RNA 1
chr1	42957268	42959850	2583	Promoter (<=1kb)	1	42959049	42983358	24310	1	440584	0	ENSG00000227533	SLC2A1-AS1	SLC2A1 antisense RNA 1
chr1	43147147	43148614	1468	Promoter (1-2kb)	1	43145153	43156396	11244	1	440585	1994	ENSG00000186973	FAM183A	family with sequence similarity 183 member A
chr1	43348078	43350557	2480	Exon (ENST00000638732.1/4352, exon 9 of 10)	1	43358955	43363203	4249	1	991	-8398	ENSG00000117399	CDC20	cell division cycle 20
chr1	43357850	43360054	2205	Promoter (<=1kb)	1	43358955	43363203	4249	1	991	0	ENSG00000117399	CDC20	cell division cycle 20
chr1	43365889	43369117	3229	Promoter (<=1kb)	1	43363397	43368074	4678	2	64834	0	ENSG00000066322	ELOVL1	ELOVL fatty acid elongase 1
chr1	43389066	43390810	1745	Promoter (<=1kb)	1	43383917	43389808	5892	2	112950	0	ENSG00000159479	MED8	mediator complex subunit 8
chr1	43530051	43532757	2707	5' UTR	1	43525187	43623666	98480	1	5792	4864	ENSG00000142949	PTPRF	protein tyrosine phosphatase receptor type F
chr1	43535608	43538590	2983	5' UTR	1	43525187	43623666	98480	1	5792	10421	ENSG00000142949	PTPRF	protein tyrosine phosphatase receptor type F
chr1	43548470	43551231	2762	Intron (ENST00000496043.5/5792, intron 4 of 4)	1	43525187	43623666	98480	1	5792	23283	ENSG00000142949	PTPRF	protein tyrosine phosphatase receptor type F
chr1	43706675	43709253	2579	Promoter (<=1kb)	1	43699765	43708138	8374	2	100132774	0	NA	KDM4A-AS1	KDM4A antisense RNA 1
chr1	43935232	43937390	2159	Promoter (1-2kb)	1	43933320	43937241	3922	1	9048	1912	ENSG00000117407	ARTN	artemin
chr1	43945122	43947978	2857	Promoter (<=1kb)	1	43946939	43968022	21084	1	9670	0	ENSG00000117408	IPO13	importin 13
chr1	43973947	43976321	2375	Promoter (<=1kb)	1	43974487	43978295	3809	1	533	0	ENSG00000117410	ATP6V0B	ATPase H+ transporting V0 subunit b
chr1	43990489	43992925	2437	Promoter (<=1kb)	1	43991359	43996528	5170	1	149473	0	ENSG00000159214	CCDC24	coiled-coil domain containing 24
chr1	44028824	44032712	3889	Promoter (<=1kb)	1	43991500	44031467	39968	2	6536	0	ENSG00000196517	SLC6A9	solute carrier family 6 member 9
chr1	44354177	44355984	1808	Promoter (<=1kb)	1	44221070	44355260	134191	2	79033	0	ENSG00000117419	ERI3	ERI1 exoribonuclease family member 3
chr1	44404677	44409834	5158	Promoter (<=1kb)	1	44405194	44651724	246531	1	55182	0	ENSG00000187147	RNF220	ring finger protein 220
chr1	44630928	44633008	2081	5' UTR	1	44635238	44674555	39318	2	79639	41547	ENSG00000126106	TMEM53	transmembrane protein 53
chr1	44673370	44675847	2478	Promoter (<=1kb)	1	44674692	44725591	50900	1	339541	0	ENSG00000198520	ARMH1	armadillo like helical domain containing 1
chr1	44774544	44777379	2836	Promoter (<=1kb)	1	44775864	44775943	80	1	26811	0	ENSG00000264294	SNORD55	small nucleolar RNA, C/D box 55
chr1	44797893	44801607	3715	Promoter (<=1kb)	1	44800225	44805990	5766	1	1263	0	ENSG00000173846	PLK3	polo like kinase 3
chr1	45009831	45013365	3535	Promoter (<=1kb)	1	45012147	45015575	3429	1	7389	0	ENSG00000126088	UROD	uroporphyrinogen decarboxylase
chr1	45205116	45207369	2254	5' UTR	1	45303910	45305619	1710	1	400752	-96541	ENSG00000281912	LINC01144	long intergenic non-protein coding RNA 1144
chr1	45302583	45304913	2331	Promoter (<=1kb)	1	45303910	45305619	1710	1	400752	0	ENSG00000281912	LINC01144	long intergenic non-protein coding RNA 1144
chr1	45338706	45340796	2091	Promoter (<=1kb)	1	45339670	45343975	4306	1	114034	0	ENSG00000132773	TOE1	target of EGR1, exonuclease
chr1	45520150	45523019	2870	Promoter (<=1kb)	1	45511036	45523047	12012	2	5052	28	ENSG00000117450	PRDX1	peroxiredoxin 1
chr1	45582772	45585589	2818	Promoter (<=1kb)	1	45583846	45618904	35059	1	4678	0	ENSG00000132780	NASP	nuclear autoantigenic sperm protein
chr1	45749616	45751644	2029	Promoter (<=1kb)	1	45694324	45750650	56327	2	3652	0	ENSG00000197429	IPP	intracisternal A particle-promoted polypeptide
chr1	45802667	45804879	2213	5' UTR	1	45786987	46036124	249138	1	23139	15680	ENSG00000086015	MAST2	microtubule associated serine/threonine kinase 2
chr1	46131676	46134157	2482	Promoter (<=1kb)	1	46040140	46133036	92897	2	8503	0	ENSG00000117461	PIK3R3	phosphoinositide-3-kinase regulatory subunit 3
chr1	46197384	46199442	2059	5' UTR	1	46203334	46221261	17928	1	541468	-3892	ENSG00000171357	LURAP1	leucine rich adaptor protein 1
chr1	46300707	46305216	4510	Promoter (<=1kb)	1	46261196	46303608	42413	2	10489	0	ENSG00000132128	LRRC41	leucine rich repeat containing 41
chr1	46393411	46397244	3834	Promoter (<=1kb)	1	46394265	46413848	19584	1	2166	0	ENSG00000117480	FAAH	fatty acid amide hydrolase
chr1	46603412	46605087	1676	5' UTR	1	46557408	46616843	59436	2	8569	11756	ENSG00000079277	MKNK1	MAPK interacting serine/threonine kinase 1
chr1	46615629	46617709	2081	Promoter (<=1kb)	1	46607715	46616891	9177	2	148932	0	ENSG00000142961	MOB3C	MOB kinase activator 3C
chr1	46667207	46669303	2097	Promoter (<=1kb)	1	46668855	46673594	4740	1	374973	0	ENSG00000186118	TEX38	testis expressed 38
chr1	46718370	46720171	1802	Promoter (<=1kb)	1	46675159	46719064	43906	2	9813	0	ENSG00000159658	EFCAB14	EF-hand calcium binding domain 14
chr1	47332795	47335383	2589	Promoter (<=1kb)	1	47333797	47378839	45043	1	51727	0	ENSG00000162368	CMPK1	cytidine/uridine monophosphate kinase 1
chr1	47436323	47439951	3629	Promoter (<=1kb)	1	47436017	47440691	4675	1	2306	306	ENSG00000186564	FOXD2	forkhead box D2
chr1	47962473	47964776	2304	Intron (ENST00000606738.2/388630, intron 2 of 6)	1	47760528	47996895	236368	2	388630	32119	ENSG00000269113	TRABD2B	TraB domain containing 2B
chr1	47996015	47998597	2583	Promoter (<=1kb)	1	47760528	47996895	236368	2	388630	0	ENSG00000269113	TRABD2B	TraB domain containing 2B
chr1	50023174	50024825	1652	Promoter (<=1kb)	1	48532855	50023913	1491059	2	84871	0	ENSG00000186094	AGBL4	ATP/GTP binding protein like 4
chr1	50959091	50961150	2060	Promoter (<=1kb)	1	50960745	50974633	13889	1	1031	0	ENSG00000123080	CDKN2C	cyclin dependent kinase inhibitor 2C
chr1	50967528	50970522	2995	5' UTR	1	50960745	50974633	13889	1	1031	6783	ENSG00000123080	CDKN2C	cyclin dependent kinase inhibitor 2C
chr1	50976984	50978917	1934	Distal Intergenic	1	50960745	50974633	13889	1	1031	16239	ENSG00000123080	CDKN2C	cyclin dependent kinase inhibitor 2C
chr1	51235464	51237559	2096	Promoter (<=1kb)	1	51236271	51273455	37185	1	26994	0	ENSG00000123091	RNF11	ring finger protein 11
chr1	51517581	51520339	2759	Promoter (<=1kb)	1	51354263	51519328	165066	2	2060	0	ENSG00000085832	EPS15	epidermal growth factor receptor pathway substrate 15
chr1	51877880	51879965	2086	Promoter (<=1kb)	1	51789191	51878937	89747	2	4898	0	ENSG00000078618	NRDC	nardilysin convertase
chr1	51947471	51950184	2714	Intron (ENST00000371655.3/5865, intron 2 of 4)	1	51907956	51990764	82809	2	5865	40580	ENSG00000169213	RAB3B	RAB3B, member RAS oncogene family
chr1	51989649	51991313	1665	Promoter (<=1kb)	1	51907956	51990764	82809	2	5865	0	ENSG00000169213	RAB3B	RAB3B, member RAS oncogene family
chr1	52054345	52057265	2921	Promoter (<=1kb)	1	52020131	52056171	36041	2	51060	0	ENSG00000117862	TXNDC12	thioredoxin domain containing 12
chr1	52141228	52143421	2194	Promoter (<=1kb)	1	52142094	52346686	204593	1	9372	0	ENSG00000157077	ZFYVE9	zinc finger FYVE-type containing 9
chr1	52365062	52367221	2160	Promoter (<=1kb)	1	52345723	52366193	20471	2	200014	0	ENSG00000154222	CC2D1B	coiled-coil and C2 domain containing 1B
chr1	52367744	52369412	1669	Promoter (1-2kb)	1	52345723	52366193	20471	2	200014	-1551	ENSG00000154222	CC2D1B	coiled-coil and C2 domain containing 1B
chr1	52552093	52554299	2207	Promoter (<=1kb)	1	52408282	52553487	145206	2	23318	0	ENSG00000134744	TUT4	terminal uridylyl transferase 4
chr1	52697002	52699021	2020	Promoter (<=1kb)	1	52684451	52698366	13916	2	65260	0	ENSG00000162377	COA7	cytochrome c oxidase assembly factor 7 (putative)
chr1	52725493	52727461	1969	Promoter (<=1kb)	1	52726467	52827342	100876	1	79699	0	ENSG00000162378	ZYG11B	zyg-11 family member B, cell cycle regulator
chr1	52920408	52922489	2082	5' UTR	1	52895910	52927212	31303	2	55268	4723	ENSG00000121310	ECHDC2	enoyl-CoA hydratase domain containing 2
chr1	53106973	53108751	1779	3' UTR	1	53087179	53142632	55454	2	6512	33881	ENSG00000162383	SLC1A7	solute carrier family 1 member 7
chr1	53195958	53197764	1807	Promoter (<=1kb)	1	53196429	53214197	17769	1	1376	0	ENSG00000157184	CPT2	carnitine palmitoyltransferase 2
chr1	53219601	53221618	2018	Promoter (<=1kb)	1	53214099	53220617	6519	2	54987	0	ENSG00000162384	CZIB	CXXC motif containing zinc binding protein
chr1	53237560	53239404	1845	Promoter (<=1kb)	1	53238610	53242783	4174	1	100507564	0	ENSG00000226754	LOC100507564	uncharacterized LOC100507564
chr1	53325247	53329285	4039	Promoter (<=1kb)	1	53328233	53336509	8277	1	105378732	0	ENSG00000225675	LINC01771	long intergenic non-protein coding RNA 1771
chr1	53737379	53740277	2899	Promoter (<=1kb)	1	53506237	53738106	231870	2	148979	0	ENSG00000174332	GLIS1	GLIS family zinc finger 1
chr1	53944473	53947417	2945	Promoter (<=1kb)	1	53946077	53968168	22092	1	115353	0	ENSG00000116212	LRRC42	leucine rich repeat containing 42
chr1	54199340	54201123	1784	Promoter (<=1kb)	1	54143392	54200073	56682	2	606495	0	ENSG00000215883	CYB5RL	cytochrome b5 reductase like
chr1	54404746	54408134	3389	5' UTR	1	54225432	54413479	188048	2	23648	5345	ENSG00000157216	SSBP3	single stranded DNA binding protein 3
chr1	54487518	54490343	2826	Distal Intergenic	1	54542257	54639192	96936	1	26027	-51914	ENSG00000162390	ACOT11	acyl-CoA thioesterase 11
chr1	54580949	54582408	1460	Intron (ENST00000481208.5/26027, intron 1 of 14)	1	54542257	54639192	96936	1	26027	38692	ENSG00000162390	ACOT11	acyl-CoA thioesterase 11
chr1	54714942	54716756	1815	Promoter (<=1kb)	1	54715822	54742657	26836	1	7268	0	ENSG00000243725	TTC4	tetratricopeptide repeat domain 4
chr1	54763713	54765316	1604	Promoter (<=1kb)	1	54756898	54764514	7617	2	25973	0	ENSG00000162396	PARS2	prolyl-tRNA synthetase 2, mitochondrial
chr1	54885823	54889092	3270	Promoter (<=1kb)	1	54849627	54887271	37645	2	1718	0	ENSG00000116133	DHCR24	24-dehydrocholesterol reductase
chr1	56577862	56580062	2201	5' UTR	1	56579168	56645272	66105	2	101929935	65210	NA	LOC101929935	uncharacterized LOC101929935
chr1	56637343	56640093	2751	Intron (ENST00000461655.1/8613, intron 2 of 3)	1	56579168	56645272	66105	2	101929935	5179	NA	LOC101929935	uncharacterized LOC101929935
chr1	56644273	56646395	2123	Promoter (<=1kb)	1	56579168	56645272	66105	2	101929935	0	NA	LOC101929935	uncharacterized LOC101929935
chr1	58545530	58547974	2445	Promoter (<=1kb)	1	58415384	58546802	131419	2	115209	0	ENSG00000162600	OMA1	OMA1 zinc metallopeptidase
chr1	58781194	58786243	5050	Promoter (<=1kb)	1	58785128	58901105	115978	1	100131060	0	ENSG00000234807	LINC01135	long intergenic non-protein coding RNA 1135
chr1	58814494	58817337	2844	Intron (ENST00000649834.1/100131060, intron 1 of 2)	1	58785128	58901105	115978	1	100131060	29366	ENSG00000234807	LINC01135	long intergenic non-protein coding RNA 1135
chr1	58902785	58904962	2178	Exon (ENST00000635492.1/ENST00000635492.1, exon 1 of 5)	1	58933643	59132795	199153	1	101926925	-28681	NA	LINC01358	long intergenic non-protein coding RNA 1358
chr1	59295781	59297779	1999	Promoter (<=1kb)	1	59296638	59810647	514010	1	55277	0	ENSG00000172456	FGGY	FGGY carbohydrate kinase domain containing
chr1	59354235	59356112	1878	Intron (ENST00000413489.5/55277, intron 4 of 4)	1	59296638	59810647	514010	1	55277	57597	ENSG00000172456	FGGY	FGGY carbohydrate kinase domain containing
chr1	59813813	59815995	2183	Promoter (<=1kb)	1	59814786	59876378	61593	1	51361	0	ENSG00000134709	HOOK1	hook microtubule tethering protein 1
chr1	59925971	59927671	1701	Promoter (<=1kb)	1	59893308	59926790	33483	2	1573	0	ENSG00000134716	CYP2J2	cytochrome P450 family 2 subfamily J member 2
chr1	61049428	61051602	2175	Intron (ENST00000371191.5/4774, intron 1 of 10)	1	60940239	60970776	30538	2	100996570	-78652	ENSG00000237928	NFIA-AS2	NFIA antisense RNA 2
chr1	61056318	61058180	1863	Intron (ENST00000371191.5/4774, intron 1 of 10)	1	60940239	60970776	30538	2	100996570	-85542	ENSG00000237928	NFIA-AS2	NFIA antisense RNA 2
chr1	61076251	61077735	1485	5' UTR	1	60940239	60970776	30538	2	100996570	-105475	ENSG00000237928	NFIA-AS2	NFIA antisense RNA 2
chr1	61080841	61084353	3513	5' UTR	1	60940239	60970776	30538	2	100996570	-110065	ENSG00000237928	NFIA-AS2	NFIA antisense RNA 2
chr1	61182749	61185242	2494	Intron (ENST00000371191.5/4774, intron 2 of 10)	1	61248945	61253510	4566	2	645030	68268	ENSG00000237853	NFIA-AS1	NFIA antisense RNA 1
chr1	61741484	61744017	2534	Promoter (<=1kb)	1	61742406	62178675	436270	1	10207	0	ENSG00000132849	PATJ	PATJ crumbs cell polarity complex component
chr1	62435365	62438580	3216	Promoter (<=1kb)	1	62436297	62451804	15508	1	7398	0	ENSG00000162607	USP1	ubiquitin specific peptidase 1
chr1	62686908	62689152	2245	Promoter (<=1kb)	1	62454298	62688368	234071	2	85440	0	ENSG00000116641	DOCK7	dedicator of cytokinesis 7
chr1	62782777	62784793	2017	Promoter (<=1kb)	1	62784135	62865513	81379	1	84938	0	ENSG00000125703	ATG4C	autophagy related 4C cysteine peptidase
chr1	63316053	63318381	2329	Promoter (<=1kb)	1	63159087	63317274	158188	2	199899	0	ENSG00000224209	LINC00466	long intergenic non-protein coding RNA 466
chr1	63321577	63325086	3510	Promoter (<=1kb)	1	63320884	63324441	3558	2	100996301	0	ENSG00000230798	FOXD3-AS1	FOXD3 antisense RNA 1
chr1	63366983	63368641	1659	Promoter (<=1kb)	1	63367575	63438562	70988	1	29929	0	ENSG00000088035	ALG6	ALG6 alpha-1,3-glucosyltransferase
chr1	63592557	63594782	2226	Promoter (<=1kb)	1	63440770	63593721	152952	2	23421	0	ENSG00000142856	ITGB3BP	integrin subunit beta 3 binding protein
chr1	63773365	63775857	2493	Promoter (<=1kb)	1	63774022	64181498	407477	1	4919	0	ENSG00000185483	ROR1	receptor tyrosine kinase like orphan receptor 1
chr1	64469362	64471721	2360	Promoter (<=1kb)	1	64470792	64693058	222267	1	57685	0	ENSG00000158966	CACHD1	cache domain containing 1
chr1	64744106	64746223	2118	Promoter (<=1kb)	1	64745095	64833232	88138	1	55225	0	ENSG00000162437	RAVER2	ribonucleoprotein, PTB binding 2
chr1	64965118	64967213	2096	5' UTR	1	64972225	65002489	30265	2	101927084	35276	ENSG00000226891	LINC01359	long intergenic non-protein coding RNA 1359
chr1	65002046	65003636	1591	Promoter (<=1kb)	1	64972225	65002489	30265	2	101927084	0	ENSG00000226891	LINC01359	long intergenic non-protein coding RNA 1359
chr1	65065848	65068835	2988	Promoter (<=1kb)	1	64833229	65067737	234509	2	3716	0	ENSG00000162434	JAK1	Janus kinase 1
chr1	65146550	65149814	3265	Promoter (<=1kb)	1	65147549	65232145	84597	1	205	0	ENSG00000162433	AK4	adenylate kinase 4
chr1	65253456	65255425	1970	5' UTR	1	65248219	65415869	167651	1	9829	5237	ENSG00000116675	DNAJC6	DnaJ heat shock protein family (Hsp40) member C6
chr1	65308945	65310682	1738	5' UTR	1	65248219	65415869	167651	1	9829	60726	ENSG00000116675	DNAJC6	DnaJ heat shock protein family (Hsp40) member C6
chr1	65419278	65421815	2538	Promoter (<=1kb)	1	65420652	65641559	220908	1	3953	0	ENSG00000116678	LEPR	leptin receptor
chr1	66923964	66926150	2187	Promoter (<=1kb)	1	66924895	66988619	63725	1	57708	0	ENSG00000198160	MIER1	MIER1 transcriptional regulator
chr1	66929348	66931407	2060	5' UTR	1	66924895	66988619	63725	1	57708	4453	ENSG00000198160	MIER1	MIER1 transcriptional regulator
chr1	67052737	67054837	2101	Promoter (<=1kb)	1	66999332	67054099	54768	2	23169	0	ENSG00000116704	SLC35D1	solute carrier family 35 member D1
chr1	67428880	67431805	2926	Promoter (<=1kb)	1	67407810	67430415	22606	2	26135	0	ENSG00000142864	SERBP1	SERPINE1 mRNA binding protein 1
chr1	67572194	67573405	1212	Distal Intergenic	1	67685061	67688338	3278	1	1647	-111656	ENSG00000116717	GADD45A	growth arrest and DNA damage inducible alpha
chr1	67684244	67687473	3230	Promoter (<=1kb)	1	67685061	67688338	3278	1	1647	0	ENSG00000116717	GADD45A	growth arrest and DNA damage inducible alpha
chr1	67831620	67834523	2904	Promoter (<=1kb)	1	67832303	68202987	370685	1	100289178	0	ENSG00000232284	GNG12-AS1	GNG12, DIRAS3 and WLS antisense RNA 1
chr1	68496167	68497675	1509	Promoter (<=1kb)	1	68496676	68538627	41952	1	101927220	0	ENSG00000234264	DEPDC1-AS1	DEPDC1 antisense RNA 1
chr1	68717378	68719521	2144	Intron (ENST00000643361.1/ENST00000643361.1, intron 2 of 6)	1	68474152	68497221	23070	2	55635	-220157	ENSG00000024526	DEPDC1	DEP domain containing 1
chr1	69566671	69569020	2350	Promoter (<=1kb)	1	69568398	70148005	579608	1	57554	0	ENSG00000033122	LRRC7	leucine rich repeat containing 7
chr1	70204858	70206629	1772	Promoter (<=1kb)	1	70144805	70205620	60816	2	55631	0	ENSG00000066557	LRRC40	leucine rich repeat containing 40
chr1	70220568	70222484	1917	5' UTR	1	70205682	70253052	47371	1	9295	14886	ENSG00000116754	SRSF11	serine and arginine rich splicing factor 11
chr1	71046416	71048566	2151	Promoter (<=1kb)	1	70852353	71047808	195456	2	5733	0	ENSG00000050628	PTGER3	prostaglandin E receptor 3
chr1	72282093	72284700	2608	Promoter (<=1kb)	1	71395940	72282734	886795	2	257194	0	ENSG00000172260	NEGR1	neuronal growth regulator 1
chr1	75723544	75725540	1997	Promoter (<=1kb)	1	75724347	75763679	39333	1	34	0	ENSG00000117054	ACADM	acyl-CoA dehydrogenase medium chain
chr1	76866694	76869421	2728	Promoter (<=1kb)	1	76867441	77065711	198271	1	81849	0	ENSG00000117069	ST6GALNAC5	ST6 N-acetylgalactosaminide alpha-2,6-sialyltransferase 5
chr1	77281246	77283046	1801	Promoter (<=1kb)	1	77282051	77559969	277919	1	26289	0	ENSG00000154027	AK5	adenylate kinase 5
chr1	77508040	77510393	2354	Intron (ENST00000354567.6/26289, intron 10 of 13)	1	77562416	77683419	121004	2	26009	173026	ENSG00000036549	ZZZ3	zinc finger ZZ-type containing 3
chr1	77681633	77684477	2845	Promoter (<=1kb)	1	77562416	77683419	121004	2	26009	0	ENSG00000036549	ZZZ3	zinc finger ZZ-type containing 3
chr1	77757801	77760684	2884	Promoter (<=1kb)	1	77695987	77759852	63866	2	23032	0	ENSG00000077254	USP33	ubiquitin specific peptidase 33
chr1	78490523	78492418	1896	5' UTR	1	78619922	78646145	26224	1	10964	-127504	ENSG00000137959	IFI44L	interferon induced protein 44 like
chr1	81799550	81803943	4394	5' UTR	1	81513880	81557702	43823	2	101927434	-241848	ENSG00000234953	LOC101927434	uncharacterized LOC101927434
chr1	83998119	83999900	1782	Promoter (<=1kb)	1	83865028	83999150	134123	2	79739	0	ENSG00000137941	TTLL7	tubulin tyrosine ligase like 7
chr1	84077044	84079231	2188	Promoter (<=1kb)	1	84078062	84238498	160437	1	5567	0	ENSG00000142875	PRKACB	protein kinase cAMP-activated catalytic subunit beta
chr1	84297604	84300811	3208	Promoter (<=1kb)	1	84298366	84389957	91592	1	148418	0	ENSG00000203943	SAMD13	sterile alpha motif domain containing 13
chr1	84406251	84409017	2767	5' UTR	1	84398532	84415018	16487	1	58511	7719	ENSG00000137976	DNASE2B	deoxyribonuclease 2 beta
chr1	84409058	84411681	2624	5' UTR	1	84398532	84415018	16487	1	58511	10526	ENSG00000137976	DNASE2B	deoxyribonuclease 2 beta
chr1	84505043	84507520	2478	Promoter (<=1kb)	1	84506300	84566194	59895	1	100505741	0	ENSG00000122432	SPATA1	spermatogenesis associated 1
chr1	84539468	84542766	3299	Intron (ENST00000490879.7/100505741, intron 8 of 12)	1	84498325	84556688	58364	2	2787	13922	ENSG00000174021	GNG5	G protein subunit gamma 5
chr1	84572515	84575334	2820	Promoter (<=1kb)	1	84549606	84574480	24875	2	1486	0	ENSG00000117151	CTBS	chitobiase
chr1	84619940	84621972	2033	Distal Intergenic	1	84628230	84635020	6791	2	439927	13048	ENSG00000180869	LINC01555	long intergenic non-protein coding RNA 1555
chr1	84689528	84691683	2156	Promoter (<=1kb)	1	84643707	84690803	47097	2	117178	0	ENSG00000117155	SSX2IP	SSX family member 2 interacting protein
chr1	84892144	84894159	2016	Promoter (<=1kb)	1	84811602	84893213	81612	2	23566	0	ENSG00000171517	LPAR3	lysophosphatidic acid receptor 3
chr1	84996278	84998986	2709	Promoter (<=1kb)	1	84925583	84997113	71531	2	255231	0	ENSG00000153898	MCOLN2	mucolipin 2
chr1	85199757	85203446	3690	Promoter (<=1kb)	1	85156873	85201046	44174	2	84144	0	ENSG00000097096	SYDE2	synapse defective Rho GTPase homolog 2
chr1	85258729	85260437	1709	Promoter (<=1kb)	1	85249953	85259672	9720	2	148423	0	ENSG00000162642	C1orf52	chromosome 1 open reading frame 52
chr1	85275611	85277578	1968	Promoter (<=1kb)	1	85276715	85399963	123249	1	646626	0	NA	LOC646626	uncharacterized LOC646626
chr1	85463670	85466254	2585	5' UTR	1	85318481	85578363	259883	2	23576	112109	ENSG00000153904	DDAH1	dimethylarginine dimethylaminohydrolase 1
chr1	85576059	85577967	1909	Promoter (<=1kb)	1	85318481	85578363	259883	2	23576	396	ENSG00000153904	DDAH1	dimethylarginine dimethylaminohydrolase 1
chr1	85579946	85582254	2309	Promoter (<=1kb)	1	85580761	85583962	3202	1	3491	0	ENSG00000142871	CCN1	cellular communication network factor 1
chr1	86703755	86706058	2304	Promoter (<=1kb)	1	86571181	86704462	133282	2	105378828	0	ENSG00000261737	CLCA4-AS1	CLCA4 antisense RNA 1
chr1	86913316	86916158	2843	Promoter (<=1kb)	1	86862445	86914424	51980	2	9403	0	ENSG00000183291	SELENOF	selenoprotein F
chr1	87327719	87330166	2448	Promoter (<=1kb)	1	87328468	87348923	20456	1	8543	0	ENSG00000143013	LMO4	LIM domain only 4
chr1	87330676	87332810	2135	Promoter (2-3kb)	1	87328468	87348923	20456	1	8543	2208	ENSG00000143013	LMO4	LIM domain only 4
chr1	87334577	87335889	1313	Intron (ENST00000370544.9/8543, intron 2 of 4)	1	87328468	87348923	20456	1	8543	6109	ENSG00000143013	LMO4	LIM domain only 4
chr1	88462045	88463633	1589	Intron (ENST00000645056.1/ENST00000645056.1, intron 3 of 5)	1	88684222	88836255	152034	1	5586	-220589	ENSG00000065243	PKN2	protein kinase N2
chr1	88683461	88685781	2321	Promoter (<=1kb)	1	88513130	88685204	172075	2	101927891	0	ENSG00000237505	PKN2-AS1	PKN2 antisense RNA 1
chr1	88890787	88892327	1541	Promoter (<=1kb)	1	88852932	88891944	39013	2	2959	0	ENSG00000137947	GTF2B	general transcription factor IIB
chr1	88991622	88993626	2005	Promoter (<=1kb)	1	88979456	88992960	13505	2	494115	0	ENSG00000213516	RBMXL1	RBMX like 1
chr1	89523791	89526071	2281	Promoter (<=1kb)	1	89524836	89597864	73029	1	23507	0	ENSG00000197147	LRRC8B	leucine rich repeat containing 8 VRAC subunit B
chr1	89632093	89634384	2292	Promoter (<=1kb)	1	89583241	89632894	49654	2	400761	0	ENSG00000231999	LRRC8C-DT	LRRC8C divergent transcript
chr1	89820150	89822821	2672	5' UTR	1	89993593	89994321	729	2	492303	171500	NA	GEMIN8P4	gem nuclear organelle associated protein 8 pseudogene 4
chr1	89993952	89996351	2400	Promoter (<=1kb)	1	89995112	90035531	40420	1	284695	0	ENSG00000162664	ZNF326	zinc finger protein 326
chr1	90728911	90731475	2565	Distal Intergenic	1	90711539	90717237	5699	2	343472	-11674	ENSG00000143032	BARHL2	BarH like homeobox 2
chr1	90850543	90852527	1985	Promoter (<=1kb)	1	90782983	90851657	68675	2	105378853	0	ENSG00000233593	LINC02609	long intergenic non-protein coding RNA 2609
chr1	91020895	91023035	2141	Promoter (<=1kb)	1	90915298	91022272	106975	2	84146	0	ENSG00000122482	ZNF644	zinc finger protein 644
chr1	91403954	91405484	1531	Promoter (<=1kb)	1	91260766	91404869	144104	2	164045	0	ENSG00000162669	HFM1	helicase for meiosis 1
chr1	91499978	91501783	1806	Promoter (<=1kb)	1	91500893	91525764	24872	1	8317	0	ENSG00000097046	CDC7	cell division cycle 7
chr1	91884630	91887197	2568	5' UTR	1	91680343	91906335	225993	2	7049	19138	ENSG00000069702	TGFBR3	transforming growth factor beta receptor 3
chr1	92029032	92030751	1720	Promoter (<=1kb)	1	92029982	92063536	33555	1	253152	0	ENSG00000172031	EPHX4	epoxide hydrolase 4
chr1	92297917	92300007	2091	Promoter (<=1kb)	1	92246402	92298987	52586	2	11146	0	ENSG00000174842	GLMN	glomulin, FKBP associated protein
chr1	92783737	92786084	2348	Exon (ENST00000474806.1/7813, exon 1 of 3)	1	92508696	92792404	283709	2	7813	6320	ENSG00000067208	EVI5	ecotropic viral integration site 5
chr1	92831302	92833183	1882	Promoter (<=1kb)	1	92831983	92841924	9942	1	6125	0	ENSG00000122406	RPL5	ribosomal protein L5
chr1	92960245	92962547	2303	Promoter (<=1kb)	1	92832737	92961522	128786	2	388650	0	ENSG00000154511	DIPK1A	divergent protein kinase domain 1A
chr1	93078272	93080167	1896	Promoter (<=1kb)	1	93079235	93139081	59847	1	22823	0	ENSG00000143033	MTF2	metal response element binding transcription factor 2
chr1	93178651	93181613	2963	Promoter (<=1kb)	1	93179919	93278730	98812	1	343099	0	ENSG00000122483	CCDC18	coiled-coil domain containing 18
chr1	93345024	93346866	1843	Promoter (<=1kb)	1	93262186	93346025	83840	2	100131564	0	NA	CCDC18-AS1	CCDC18 antisense RNA 1
chr1	93447038	93450096	3059	Promoter (<=1kb)	1	93448131	93554661	106531	1	54874	0	ENSG00000137942	FNBP1L	formin binding protein 1 like
chr1	93583935	93586168	2234	5' UTR	1	93592199	93605573	13375	1	100129046	-6031	NA	LOC100129046	uncharacterized LOC100129046
chr1	93680545	93682683	2139	5' UTR	1	93592199	93605573	13375	1	100129046	88346	NA	LOC100129046	uncharacterized LOC100129046
chr1	93845687	93848745	3059	Promoter (<=1kb)	1	93846832	93846911	80	1	100126348	0	ENSG00000211575	MIR760	microRNA 760
chr1	93908114	93910294	2181	Promoter (<=1kb)	1	93885205	93909456	24252	2	2730	0	ENSG00000023909	GCLM	glutamate-cysteine ligase modifier subunit
chr1	94068495	94070447	1953	Intron (ENST00000370225.3/24, intron 11 of 49)	1	93992835	94121132	128298	2	24	50685	ENSG00000198691	ABCA4	ATP binding cassette subfamily A member 4
chr1	94236303	94238515	2213	5' UTR	1	94149847	94275068	125222	2	9411	36553	ENSG00000137962	ARHGAP29	Rho GTPase activating protein 29
chr1	94246764	94248620	1857	Exon (ENST00000413103.2/ENST00000413103.2, exon 1 of 5)	1	94149847	94275068	125222	2	9411	26448	ENSG00000137962	ARHGAP29	Rho GTPase activating protein 29
chr1	94417271	94419560	2290	Promoter (<=1kb)	1	94418455	94518666	100212	1	5825	0	ENSG00000117528	ABCD3	ATP binding cassette subfamily D member 3
chr1	94782868	94784733	1866	Intron (ENST00000634870.1/101928079, intron 1 of 5)	1	94820342	94895246	74905	1	126969	-35609	ENSG00000143036	SLC44A3	solute carrier family 44 member 3
chr1	94819355	94821500	2146	Promoter (<=1kb)	1	94820342	94895246	74905	1	126969	0	ENSG00000143036	SLC44A3	solute carrier family 44 member 3
chr1	95116684	95118778	2095	Promoter (<=1kb)	1	95117923	95244955	127033	1	100527978	0	ENSG00000271092	TMEM56-RWDD3	TMEM56-RWDD3 readthrough
chr1	95233139	95235406	2268	Promoter (<=1kb)	1	95163219	95233982	70764	2	101928118	0	ENSG00000226026	LOC101928118	uncharacterized LOC101928118
chr1	96720873	96723201	2329	Promoter (<=1kb)	1	96721665	96823738	102074	1	58155	0	ENSG00000117569	PTBP2	polypyrimidine tract binding protein 2
chr1	97919996	97921950	1955	Promoter (<=1kb)	1	97077743	97921049	843307	2	1806	0	ENSG00000188641	DPYD	dihydropyrimidine dehydrogenase
chr1	98660804	98662910	2107	Promoter (<=1kb)	1	98661701	98760500	98800	1	51375	0	ENSG00000162627	SNX7	sorting nexin 7
chr1	99849266	99851126	1861	Promoter (<=1kb)	1	99850084	99924023	73940	1	178	0	ENSG00000162688	AGL	amylo-alpha-1, 6-glucosidase, 4-alpha-glucanotransferase
chr1	99969254	99971190	1937	Promoter (<=1kb)	1	99969351	100077269	107919	1	23443	0	ENSG00000117620	SLC35A3	solute carrier family 35 member A3
chr1	100037221	100039459	2239	5' UTR	1	99970011	100083377	113367	1	64645	67210	ENSG00000156875	MFSD14A	major facilitator superfamily domain containing 14A
chr1	100132071	100134019	1949	Promoter (<=1kb)	1	100083563	100132955	49393	2	163786	0	ENSG00000156876	SASS6	SAS-6 centriolar assembly protein
chr1	100265640	100267196	1557	Promoter (<=1kb)	1	100251528	100266179	14652	2	100506007	0	NA	RTCA-AS1	RTCA antisense RNA 1
chr1	100350739	100353564	2826	5' UTR	1	100345001	100520278	175278	1	8556	5738	ENSG00000079335	CDC14A	cell division cycle 14A
chr1	100894317	100897016	2700	Promoter (<=1kb)	1	100896076	100981753	85678	1	148867	0	ENSG00000162695	SLC30A7	solute carrier family 30 member 7
chr1	101025048	101026801	1754	Promoter (<=1kb)	1	101025878	101087268	61391	1	102606465	0	NA	LOC102606465	uncharacterized LOC102606465
chr1	107055822	107058349	2528	Promoter (<=1kb)	1	107056679	107059294	2616	1	55170	0	ENSG00000198890	PRMT6	protein arginine methyltransferase 6
chr1	107139848	107142293	2446	Promoter (<=1kb)	1	107140007	107483458	343452	1	22854	0	ENSG00000162631	NTNG1	netrin G1
chr1	107964019	107966099	2081	Promoter (<=1kb)	1	107964443	107994607	30165	1	100873946	0	ENSG00000230489	VAV3-AS1	VAV3 antisense RNA 1
chr1	108199120	108201287	2168	Promoter (<=1kb)	1	108134036	108200358	66323	2	29957	0	ENSG00000085491	SLC25A24	solute carrier family 25 member 24
chr1	108559294	108561226	1933	Promoter (<=1kb)	1	108560089	108644900	84812	1	284611	0	ENSG00000162636	FAM102B	family with sequence similarity 102 member B
chr1	108691467	108693897	2431	Promoter (<=1kb)	1	108692323	108701803	9481	1	55119	0	ENSG00000134186	PRPF38B	pre-mRNA processing factor 38B
chr1	108876025	108877941	1917	Promoter (<=1kb)	1	108875350	108934545	59196	1	29899	675	ENSG00000121957	GPSM2	G protein signaling modulator 2
chr1	108962375	108964120	1746	Promoter (<=1kb)	1	108929508	108963457	33950	2	23155	0	ENSG00000121940	CLCC1	chloride channel CLIC like 1
chr1	109040815	109043308	2494	Promoter (<=1kb)	1	108970214	109042113	71900	2	22911	0	ENSG00000085433	WDR47	WD repeat domain 47
chr1	109098647	109101759	3113	Promoter (<=1kb)	1	109100193	109100619	427	1	677766	0	ENSG00000278249	SCARNA2	small Cajal body-specific RNA 2
chr1	109248839	109251213	2375	Promoter (<=1kb)	1	109250019	109275750	25732	1	1952	0	ENSG00000143126	CELSR2	cadherin EGF LAG seven-pass G-type receptor 2
chr1	109282149	109284348	2200	Promoter (<=1kb)	1	109279556	109283186	3631	2	84722	0	ENSG00000134222	PSRC1	proline and serine rich coiled-coil 1
chr1	109396620	109398957	2338	Promoter (<=1kb)	1	109309568	109397951	88384	2	6272	0	ENSG00000134243	SORT1	sortilin 1
chr1	109425437	109427534	2098	Promoter (<=1kb)	1	109399031	109426427	27397	2	5686	0	ENSG00000143106	PSMA5	proteasome subunit alpha 5
chr1	109482995	109485035	2041	Promoter (<=1kb)	1	109483479	109492804	9326	1	127002	0	ENSG00000162650	ATXN7L2	ataxin 7 like 2
chr1	109493150	109495149	2000	Promoter (<=1kb)	1	109494052	109502932	8881	1	284613	0	ENSG00000174151	CYB561D1	cytochrome b561 family member D1
chr1	109508296	109510596	2301	Promoter (<=1kb)	1	109504175	109509738	5564	2	57463	0	ENSG00000181754	AMIGO1	adhesion molecule with Ig like domain 1
chr1	109618891	109622019	3129	Promoter (<=1kb)	1	109603267	109619929	16663	2	2780	0	ENSG00000134183	GNAT2	G protein subunit alpha transducin 2
chr1	109739297	109741035	1739	Promoter (<=1kb)	1	109733932	109741038	7107	2	2947	3	ENSG00000134202	GSTM3	glutathione S-transferase mu 3
chr1	109984052	109985869	1818	Promoter (<=1kb)	1	109984686	110023741	39056	1	10768	0	ENSG00000168710	AHCYL1	adenosylhomocysteinase like 1
chr1	110033782	110035876	2095	Promoter (2-3kb)	1	110031577	110074641	43065	1	85369	2205	ENSG00000143093	STRIP1	striatin interacting protein 1
chr1	110337201	110340777	3577	Promoter (<=1kb)	1	110286375	110339171	52797	2	440600	0	ENSG00000227963	RBM15-AS1	RBM15 antisense RNA 1
chr1	110406646	110408432	1787	Promoter (<=1kb)	1	110401249	110407942	6694	2	10542	0	ENSG00000134248	LAMTOR5	late endosomal/lysosomal adaptor, MAPK and MTOR activator 5
chr1	110554759	110556432	1674	Intron (ENST00000640680.1/3737, intron 3 of 8)	1	110517217	110519175	1959	2	3744	-35584	ENSG00000143105	KCNA10	potassium voltage-gated channel subfamily A member 10
chr1	111139127	111141422	2296	Promoter (<=1kb)	1	111139627	111185102	45476	1	10390	0	ENSG00000134255	CEPT1	choline/ethanolamine phosphotransferase 1
chr1	111203150	111205310	2161	Promoter (<=1kb)	1	111187174	111204535	17362	2	79961	0	ENSG00000162777	DENND2D	DENN domain containing 2D
chr1	111618923	111620914	1992	5' UTR	1	111599655	111608723	9069	2	100129269	-10200	NA	LINC01160	long intergenic non-protein coding RNA 1160
chr1	111737960	111741122	3163	Promoter (<=1kb)	1	111739841	111747798	7958	1	100506343	0	ENSG00000227811	INKA2-AS1	INKA2 antisense RNA 1
chr1	111754670	111757016	2347	Promoter (<=1kb)	1	111745299	111755509	10211	2	101928718	0	ENSG00000284830	LOC101928718	uncharacterized LOC101928718
chr1	111947620	111950388	2769	Intron (ENST00000369697.5/3752, intron 1 of 5)	1	111909336	111910931	1596	1	100873995	38284	ENSG00000237556	KCND3-AS1	KCND3 antisense RNA 1
chr1	111988485	111991848	3364	Promoter (<=1kb)	1	111770662	111989155	218494	2	3752	0	ENSG00000171385	KCND3	potassium voltage-gated channel subfamily D member 3
chr1	112501366	112503088	1723	Intron (ENST00000256640.9/7482, intron 1 of 4)	1	112466541	112530165	63625	1	7482	34825	ENSG00000134245	WNT2B	Wnt family member 2B
chr1	112618205	112620699	2495	Promoter (<=1kb)	1	112619173	112671619	52447	1	829	0	ENSG00000116489	CAPZA1	capping actin protein of muscle Z-line subunit alpha 1
chr1	112673726	112676149	2424	Promoter (<=1kb)	1	112673141	112700746	27606	1	4343	585	ENSG00000155363	MOV10	Mov10 RISC complex RNA helicase
chr1	112704630	112708238	3609	Promoter (2-3kb)	1	112701106	112711224	10119	2	389	2986	ENSG00000155366	RHOC	ras homolog family member C
chr1	112713829	112716392	2564	Promoter (<=1kb)	1	112702614	112715477	12864	2	333926	0	ENSG00000155367	PPM1J	protein phosphatase, Mg2+/Mn2+ dependent 1J
chr1	112954667	112957477	2811	Promoter (<=1kb)	1	112956415	113047051	90637	1	100506392	0	ENSG00000226419	SLC16A1-AS1	SLC16A1 antisense RNA 1
chr1	113072098	113074247	2150	Promoter (<=1kb)	1	113011687	113073105	61419	2	100996251	0	ENSG00000238198	LOC100996251	uncharacterized LOC100996251
chr1	113389282	113392078	2797	Promoter (<=1kb)	1	113390749	113685923	295175	1	260425	0	ENSG00000081026	MAGI3	membrane associated guanylate kinase, WW and PDZ domain containing 3
chr1	113758159	113760095	1937	Promoter (<=1kb)	1	113696831	113759489	62659	2	10745	0	ENSG00000116793	PHTF1	putative homeodomain transcription factor 1
chr1	113811196	113813331	2136	Promoter (<=1kb)	1	113812379	113901237	88859	1	100287722	0	ENSG00000226167	AP4B1-AS1	AP4B1 antisense RNA 1
chr1	113928763	113930922	2160	Promoter (<=1kb)	1	113924000	113929492	5493	2	101928846	0	ENSG00000235527	HIPK1-AS1	HIPK1 antisense RNA 1
chr1	114509710	114512319	2610	Promoter (<=1kb)	1	114392777	114511160	118384	2	51592	0	ENSG00000197323	TRIM33	tripartite motif containing 33
chr1	115641000	115643493	2494	Promoter (<=1kb)	1	115641953	115698224	56272	1	81839	0	ENSG00000173218	VANGL1	VANGL planar cell polarity protein 1
chr1	115975504	115977725	2222	Promoter (<=1kb)	1	115976498	116070054	93557	1	55356	0	ENSG00000163393	SLC22A15	solute carrier family 22 member 15
chr1	116151514	116153012	1499	Distal Intergenic	1	116111755	116135240	23486	1	126868	39759	ENSG00000173212	MAB21L3	mab-21 like 3
chr1	116202321	116204175	1855	Distal Intergenic	1	116111755	116135240	23486	1	126868	90566	ENSG00000173212	MAB21L3	mab-21 like 3
chr1	116372226	116374941	2716	Promoter (<=1kb)	1	116372668	116410261	37594	1	476	0	ENSG00000163399	ATP1A1	ATPase Na+/K+ transporting subunit alpha 1
chr1	116417914	116419568	1655	Promoter (<=1kb)	1	116392247	116418622	26376	2	84852	0	ENSG00000203865	ATP1A1-AS1	ATP1A1 antisense RNA 1
chr1	116569678	116571789	2112	Promoter (<=1kb)	1	116514535	116571039	56505	2	965	0	ENSG00000116815	CD58	CD58 molecule
chr1	116666491	116668642	2152	Promoter (<=1kb)	1	116574399	116667755	93357	2	3321	0	ENSG00000143061	IGSF3	immunoglobulin superfamily member 3
chr1	116909100	116911489	2390	Promoter (<=1kb)	1	116910057	116990358	80302	1	5738	0	ENSG00000134247	PTGFRN	prostaglandin F2 receptor inhibitor
chr1	117058829	117061370	2542	Promoter (<=1kb)	1	117025482	117059490	34009	2	101929099	0	ENSG00000236137	LOC101929099	uncharacterized LOC101929099
chr1	117120767	117122923	2157	Promoter (<=1kb)	1	117111060	117122587	11528	2	80263	0	ENSG00000134253	TRIM45	tripartite motif containing 45
chr1	117366166	117368374	2209	Promoter (<=1kb)	1	117367449	117528872	161424	1	10905	0	ENSG00000198162	MAN1A2	mannosidase alpha class 1A member 2
chr1	117561813	117564033	2221	Distal Intergenic	1	117596832	117605770	8939	2	100996263	41737	ENSG00000236866	LOC100996263	uncharacterized LOC100996263
chr1	117604751	117607516	2766	Promoter (<=1kb)	1	117596832	117605770	8939	2	100996263	0	ENSG00000236866	LOC100996263	uncharacterized LOC100996263
chr1	117928584	117930774	2191	Promoter (<=1kb)	1	117929720	117966542	36823	1	10885	0	ENSG00000065183	WDR3	WD repeat domain 3
chr1	119647076	119649349	2274	Promoter (<=1kb)	1	119648411	119744226	95816	1	26227	0	ENSG00000092621	PHGDH	phosphoglycerate dehydrogenase
chr1	119711302	119713620	2319	5' UTR	1	119747996	119768905	20910	2	3158	55285	ENSG00000134240	HMGCS2	3-hydroxy-3-methylglutaryl-CoA synthase 2
chr1	120068137	120070669	2533	Promoter (<=1kb)	1	119911553	120069626	158074	2	4853	0	ENSG00000134250	NOTCH2	notch receptor 2
chr1	120232133	120233831	1699	Intron (ENST00000612320.1/ENST00000612320.1, intron 1 of 5)	1	120150898	120176515	25618	2	9554	-55618	ENSG00000265808	SEC22B	SEC22 homolog B, vesicle trafficking protein (gene/pseudogene)
chr1	120340114	120343156	3043	Exon (ENST00000616141.4/ENST00000616141.4, exon 1 of 3)	1	120432204	120434052	1849	2	767846	90896	ENSG00000270392	PFN1P2	profilin 1 pseudogene 2
chr1	120414088	120416910	2823	Distal Intergenic	1	120432204	120434052	1849	2	767846	17142	ENSG00000270392	PFN1P2	profilin 1 pseudogene 2
chr1	120557483	120559486	2004	Intron (ENST00000612480.2/100996724, intron 7 of 41)	1	120436353	120467739	31387	1	728841	121130	ENSG00000270231	NBPF8	NBPF member 8
chr1	120664758	120665827	1070	Intron (ENST00000612480.2/100996724, intron 1 of 41)	1	120489860	120701289	211430	2	100996724	35462	NA	LOC100996724	phosphodiesterase 4D interacting protein-like
chr1	120723144	120725397	2254	Promoter (<=1kb)	1	120723949	120841481	117533	1	101060684	0	ENSG00000273136	NBPF26	NBPF member 26
chr1	120843845	120845564	1720	Distal Intergenic	1	120850819	120850985	167	2	101954277	5421	ENSG00000275538	RNVU1-19	RNA, variant U1 small nuclear 19
chr1	120911929	120915034	3106	Promoter (<=1kb)	1	120913275	121009291	96017	1	728855	0	NA	LINC00623	long intergenic non-protein coding RNA 623
chr1	121096598	121098815	2218	Exon (ENST00000457996.1/ENST00000457996.1, exon 1 of 2)	1	121087345	121096310	8966	1	2210	9253	ENSG00000198019	FCGR1B	Fc fragment of IgG receptor Ib
chr1	121183531	121187883	4353	Promoter (<=1kb)	1	121184810	121392822	208013	1	653464	0	ENSG00000171943	SRGAP2C	SLIT-ROBO Rho GTPase activating protein 2C
chr1	121394644	121397844	3201	Exon (ENST00000417218.1/ENST00000417218.1, exon 1 of 2)	1	121519112	121575702	56591	1	647121	-121268	ENSG00000231752	EMBP1	embigin pseudogene 1
chr1	143423691	143425155	1465	Distal Intergenic	1	143699456	143699619	164	2	101954269	274464	ENSG00000207349	RNVU1-17	RNA, variant U1 small nuclear 17
chr1	143496358	143499579	3222	Exon (ENST00000444165.1/ENST00000444165.1, exon 1 of 1)	1	143699456	143699619	164	2	101954269	200040	ENSG00000207349	RNVU1-17	RNA, variant U1 small nuclear 17
chr1	143728635	143730582	1948	Exon (ENST00000384010.1/26871, exon 1 of 1)	1	143699456	143699619	164	2	101954269	-29016	ENSG00000207349	RNVU1-17	RNA, variant U1 small nuclear 17
chr1	143735362	143737574	2213	Exon (ENST00000443018.2/ENST00000443018.2, exon 1 of 2)	1	143699456	143699619	164	2	101954269	-35743	ENSG00000207349	RNVU1-17	RNA, variant U1 small nuclear 17
chr1	143883944	143885976	2033	Exon (ENST00000415338.1/ENST00000415338.1, exon 1 of 2)	1	143874793	143883575	8783	1	100132417	9151	ENSG00000265531	FCGR1CP	Fc fragment of IgG receptor Ic, pseudogene
chr1	143971034	143975633	4600	Promoter (<=1kb)	1	143975087	144068350	93264	1	100996712	0	NA	SRGAP2D	SLIT-ROBO Rho GTPase activating protein 2D (pseudogene)
chr1	144411672	144414073	2402	Promoter (<=1kb)	1	144412576	144412740	165	1	101954267	0	ENSG00000207205	RNVU1-15	RNA, variant U1 small nuclear 15
chr1	144417626	144419990	2365	Exon (ENST00000432512.1/ENST00000432512.1, exon 1 of 1)	1	144412576	144412740	165	1	101954267	5050	ENSG00000207205	RNVU1-15	RNA, variant U1 small nuclear 15
chr1	144545801	144548354	2554	Distal Intergenic	1	144421386	144461674	40289	2	284565	-84127	ENSG00000266338	NBPF15	NBPF member 15
chr1	144559662	144561783	2122	Exon (ENST00000610976.1/ENST00000610976.1, exon 1 of 1)	1	144421386	144461674	40289	2	284565	-97988	ENSG00000266338	NBPF15	NBPF member 15
chr1	144882072	144884810	2739	Intron (ENST00000441760.2/100873165, intron 2 of 3)	1	144887265	145095528	208264	2	647135	210718	ENSG00000196369	SRGAP2B	SLIT-ROBO Rho GTPase activating protein 2B
chr1	145032936	145035818	2883	Intron (ENST00000612199.4/647135, intron 2 of 9)	1	144887265	145095528	208264	2	647135	59710	ENSG00000196369	SRGAP2B	SLIT-ROBO Rho GTPase activating protein 2B
chr1	145092355	145097021	4667	Promoter (<=1kb)	1	144887265	145095528	208264	2	647135	0	ENSG00000196369	SRGAP2B	SLIT-ROBO Rho GTPase activating protein 2B
chr1	145214099	145217160	3062	Promoter (<=1kb)	1	145214851	145215938	1088	1	100996740	0	NA	LOC100996740	uncharacterized LOC100996740
chr1	145280030	145282410	2381	Promoter (<=1kb)	1	145281116	145281462	347	1	101954266	0	ENSG00000207501	RNVU1-14	RNA, variant U1 small nuclear 14
chr1	145286236	145288302	2067	Exon (ENST00000427732.1/ENST00000427732.1, exon 1 of 2)	1	145281116	145281462	347	1	101954266	5120	ENSG00000207501	RNVU1-14	RNA, variant U1 small nuclear 14
chr1	145424741	145426635	1895	Distal Intergenic	1	145289900	145405778	115879	2	100288142	-18963	ENSG00000162825	NBPF20	NBPF member 20
chr1	145822883	145825164	2282	Promoter (<=1kb)	1	145824088	145842505	18418	1	10623	0	ENSG00000186141	POLR3C	RNA polymerase III subunit C
chr1	145857912	145860651	2740	Promoter (<=1kb)	1	145848522	145859836	11315	2	10401	0	ENSG00000131788	PIAS3	protein inhibitor of activated STAT 3
chr1	145917577	145920371	2795	Promoter (<=1kb)	1	145919013	145925341	6329	1	114814	0	ENSG00000211451	GNRHR2	gonadotropin releasing hormone receptor 2 (pseudogene)
chr1	145956913	145958410	1498	Promoter (<=1kb)	1	145933423	145958001	24579	2	128077	0	ENSG00000271601	LIX1L	limb and CNS expressed 1 like
chr1	145995908	145997586	1679	Promoter (<=1kb)	1	145992435	145996600	4166	2	10628	0	ENSG00000265972	TXNIP	thioredoxin interacting protein
chr1	146227464	146229894	2431	Promoter (<=1kb)	1	146064699	146229000	164302	2	100132406	0	ENSG00000271425	NBPF10	NBPF member 10
chr1	146297161	146298981	1821	Promoter (<=1kb)	1	146298170	148750099	2451930	1	440672	0	ENSG00000177144	NUDT4B	nudix hydrolase 4B
chr1	146368429	146370620	2192	Intron (ENST00000643391.1/ENST00000643391.1, intron 2 of 4)	1	146298170	148750099	2451930	1	440672	70259	ENSG00000177144	NUDT4B	nudix hydrolase 4B
chr1	146937894	146939959	2066	Promoter (<=1kb)	1	146938744	146996202	57459	1	149013	0	ENSG00000268043	NBPF12	NBPF member 12
chr1	147171268	147173793	2526	Promoter (<=1kb)	1	147155106	147172550	17445	2	5565	0	ENSG00000131791	PRKAB2	protein kinase AMP-activated non-catalytic subunit beta 2
chr1	147241847	147243788	1942	Promoter (<=1kb)	1	147175351	147243050	67700	2	2330	0	ENSG00000131781	FMO5	flavin containing monooxygenase 5
chr1	147539995	147543161	3167	Promoter (<=1kb)	1	147541412	147626216	84805	1	607	0	ENSG00000116128	BCL9	BCL9 transcription coactivator
chr1	147598372	147601174	2803	Exon (ENST00000497938.1/607, exon 1 of 4)	1	147541412	147626216	84805	1	607	56960	ENSG00000116128	BCL9	BCL9 transcription coactivator
chr1	147669157	147671597	2441	Promoter (<=1kb)	1	147629652	147670496	40845	2	51205	0	ENSG00000162836	ACP6	acid phosphatase 6, lysophosphatidic
chr1	147927444	147929551	2108	Promoter (<=1kb)	1	147928393	147993521	65129	1	51463	0	ENSG00000188092	GPR89B	G protein-coupled receptor 89B
chr1	148150673	148152950	2278	Promoter (<=1kb)	1	148102046	148152322	50277	2	200030	0	ENSG00000263956	NBPF11	NBPF member 11
chr1	148457758	148461095	3338	Exon (ENST00000638752.1/ENST00000638752.1, exon 1 of 1)	1	148479824	148483679	3856	2	644591	22584	ENSG00000236334	PPIAL4G	peptidylprolyl isomerase A like 4G
chr1	148521517	148524264	2748	Promoter (1-2kb)	1	148290889	148519604	228716	2	388685	-1913	ENSG00000274020	LINC01138	long intergenic non-protein coding RNA 1138
chr1	148527573	148529768	2196	Downstream (1-2kb)	1	148290889	148519604	228716	2	388685	-7969	ENSG00000274020	LINC01138	long intergenic non-protein coding RNA 1138
chr1	148678116	148680675	2560	Promoter (<=1kb)	1	148593645	148679751	86107	2	100996763	0	ENSG00000286019	NOTCH2NLB	notch 2 N-terminal like B
chr1	148747861	148749791	1931	5' UTR	1	148808181	149047267	239087	1	9659	-58390	ENSG00000178104	PDE4DIP	phosphodiesterase 4D interacting protein
chr1	148843580	148845194	1615	5' UTR	1	148808181	149047267	239087	1	9659	35399	ENSG00000178104	PDE4DIP	phosphodiesterase 4D interacting protein
chr1	148951060	148953650	2591	5' UTR	1	148808181	149047267	239087	1	9659	142879	ENSG00000178104	PDE4DIP	phosphodiesterase 4D interacting protein
chr1	149102371	149104354	1984	Promoter (<=1kb)	1	149054027	149103561	49535	2	400818	0	ENSG00000269713	NBPF9	NBPF member 9
chr1	149174920	149177854	2935	Exon (ENST00000611769.4/ENST00000611769.4, exon 1 of 3)	1	149054027	149103561	49535	2	400818	-71359	ENSG00000269713	NBPF9	NBPF member 9
chr1	149284872	149286536	1665	Intron (ENST00000313342.8/ENST00000313342.8, intron 1 of 6)	1	149390623	149556361	165739	1	101060226	-104087	ENSG00000271383	NBPF19	NBPF member 19
chr1	149389660	149392057	2398	Promoter (<=1kb)	1	149390623	149556361	165739	1	101060226	0	ENSG00000271383	NBPF19	NBPF member 19
chr1	149558001	149559970	1970	Distal Intergenic	1	149583865	149584464	600	1	653598	-23895	ENSG00000263464	PPIAL4C	peptidylprolyl isomerase A like 4C
chr1	149606084	149609226	3143	Promoter (<=1kb)	1	149606334	149679523	73190	1	57234	0	ENSG00000277147	LINC00869	long intergenic non-protein coding RNA 869
chr1	149791885	149794056	2172	3' UTR	1	149782671	149792518	9848	1	2209	9214	ENSG00000150337	FCGR1A	Fc fragment of IgG receptor Ia
chr1	149811220	149814408	3189	Promoter (<=1kb)	1	149782689	149812373	29685	2	440689	0	ENSG00000203814	HIST2H2BF	histone cluster 2 H2B family member f
chr1	149839462	149844081	4620	5' UTR	1	149844498	149850937	6440	2	337873	6856	ENSG00000261716	HIST2H2BC	histone cluster 2 H2B family member c (pseudogene)
chr1	149849759	149854137	4379	Promoter (<=1kb)	1	149844498	149850937	6440	2	337873	0	ENSG00000261716	HIST2H2BC	histone cluster 2 H2B family member c (pseudogene)
chr1	149884579	149889937	5359	Promoter (<=1kb)	1	149887524	149887916	393	2	317772	0	ENSG00000184270	HIST2H2AB	histone cluster 2 H2A family member b
chr1	149898768	149900795	2028	5' UTR	1	149887524	149887916	393	2	317772	-10852	ENSG00000184270	HIST2H2AB	histone cluster 2 H2A family member b
chr1	150009587	150011394	1808	Promoter (<=1kb)	1	149937812	150010676	72865	2	56957	0	ENSG00000264522	OTUD7B	OTU deubiquitinase 7B
chr1	150066194	150068654	2461	Promoter (<=1kb)	1	150067279	150145329	78051	1	11311	0	ENSG00000136631	VPS45	vacuolar protein sorting 45 homolog
chr1	150148887	150151470	2584	Promoter (<=1kb)	1	150149183	150160065	10883	1	51177	0	ENSG00000023902	PLEKHO1	pleckstrin homology domain containing O1
chr1	150204976	150208443	3468	Distal Intergenic	1	150218417	150236156	17740	2	81611	27713	ENSG00000143401	ANP32E	acidic nuclear phosphoprotein 32 family member E
chr1	150233446	150237044	3599	Promoter (<=1kb)	1	150218417	150236156	17740	2	81611	0	ENSG00000143401	ANP32E	acidic nuclear phosphoprotein 32 family member E
chr1	150268061	150269680	1620	Promoter (<=1kb)	1	150265399	150269303	3905	2	51107	0	ENSG00000117362	APH1A	aph-1 homolog A, gamma-secretase subunit
chr1	150363010	150366575	3566	Promoter (<=1kb)	1	150363091	150476566	113476	1	23248	0	ENSG00000163125	RPRD2	regulation of nuclear pre-mRNA domain containing 2
chr1	150514422	150516654	2233	Promoter (<=1kb)	1	150515757	150518032	2276	1	100874054	0	ENSG00000228126	FALEC	focally amplified long non-coding RNA in epithelial cancer
chr1	150548041	150551125	3085	Promoter (<=1kb)	1	150549369	150560937	11569	1	54507	0	ENSG00000143382	ADAMTSL4	ADAMTS like 4
chr1	150560480	150563078	2599	3' UTR	1	150551929	150552014	86	1	100422997	8551	ENSG00000264553	MIR4257	microRNA 4257
chr1	150578081	150580713	2633	Promoter (<=1kb)	1	150574551	150579738	5188	2	4170	0	ENSG00000143384	MCL1	MCL1 apoptosis regulator, BCL2 family member
chr1	150810512	150812430	1919	Promoter (2-3kb)	1	150796208	150808323	12116	2	1513	-2189	ENSG00000143387	CTSK	cathepsin K
chr1	150972932	150975936	3005	Promoter (<=1kb)	1	150960583	150975004	14422	2	29956	0	ENSG00000143418	CERS2	ceramide synthase 2
chr1	151057903	151060434	2532	Promoter (<=1kb)	1	151057758	151068497	10740	1	10962	145	ENSG00000213190	MLLT11	MLLT11 transcription factor 7 cofactor
chr1	151280089	151283820	3732	Promoter (<=1kb)	1	151280024	151281929	1906	2	100507670	0	ENSG00000232671	ZNF687-AS1	ZNF687 antisense RNA 1
chr1	151326565	151328385	1821	Promoter (<=1kb)	1	151291797	151327715	35919	2	5298	0	ENSG00000143393	PI4KB	phosphatidylinositol 4-kinase beta
chr1	151457238	151460258	3021	Promoter (<=1kb)	1	151402724	151459465	56742	2	23126	0	ENSG00000143442	POGZ	pogo transposable element derived with ZNF domain
chr1	151510325	151514620	4296	Promoter (<=1kb)	1	151510510	151538692	28183	1	57530	0	ENSG00000143375	CGN	cingulin
chr1	151539034	151541640	2607	Promoter (<=1kb)	1	151540305	151583583	43279	1	7286	0	ENSG00000143367	TUFT1	tuftelin 1
chr1	151611196	151613292	2097	Promoter (<=1kb)	1	151612006	151699091	87086	1	81609	0	ENSG00000143376	SNX27	sorting nexin 27
chr1	151762325	151764406	2082	Promoter (<=1kb)	1	151762899	151771334	8436	1	51686	0	ENSG00000143450	OAZ3	ornithine decarboxylase antizyme 3
chr1	151908610	151910387	1778	Promoter (<=1kb)	1	151873584	151909808	36225	2	117145	0	ENSG00000159445	THEM4	thioesterase superfamily member 4
chr1	152046559	152049385	2827	Promoter (<=1kb)	1	152032506	152047907	15402	2	6282	0	ENSG00000163191	S100A11	S100 calcium binding protein A11
chr1	152108515	152113380	4866	Promoter (2-3kb)	1	152106317	152115454	9138	2	7062	2074	ENSG00000159450	TCHH	trichohyalin
chr1	153633292	153635830	2539	Promoter (<=1kb)	1	153633982	153646306	12325	1	26097	0	ENSG00000160679	CHTOP	chromatin target of PRMT1
chr1	153657813	153659535	1723	Promoter (<=1kb)	1	153658654	153661830	3177	1	23557	0	ENSG00000143553	SNAPIN	SNAP associated protein
chr1	153774947	153776960	2014	5' UTR	1	153793947	153796302	2356	1	343052	-16987	ENSG00000231827	LOC343052	immunoglobulin superfamily DCC subclass member 3 pseudogene
chr1	153782644	153784685	2042	Distal Intergenic	1	153793947	153796302	2356	1	343052	-9262	ENSG00000231827	LOC343052	immunoglobulin superfamily DCC subclass member 3 pseudogene
chr1	153921847	153923967	2121	5' UTR	1	153929501	153946696	17196	2	9909	22729	ENSG00000198837	DENND4B	DENN domain containing 4B
chr1	153945093	153947554	2462	Promoter (<=1kb)	1	153929501	153946696	17196	2	9909	0	ENSG00000198837	DENND4B	DENN domain containing 4B
chr1	153957478	153959484	2007	Promoter (<=1kb)	1	153947669	153958625	10957	2	200186	0	ENSG00000160741	CRTC2	CREB regulated transcription coactivator 2
chr1	153965760	153968891	3132	Promoter (<=1kb)	1	153967534	153974363	6830	1	148327	0	ENSG00000143578	CREB3L4	cAMP responsive element binding protein 3 like 4
chr1	153976412	153978623	2212	Promoter (<=1kb)	1	153959099	153975887	16789	2	27173	-525	ENSG00000143570	SLC39A1	solute carrier family 39 member 1
chr1	154181933	154184129	2197	5' UTR	1	154193665	154193743	79	2	100126346	9614	ENSG00000215938	MIR190B	microRNA 190b
chr1	154219610	154222057	2448	Promoter (<=1kb)	1	154206696	154220637	13942	2	25912	0	ENSG00000143612	C1orf43	chromosome 1 open reading frame 43
chr1	154327807	154329625	1819	Promoter (2-3kb)	1	154325553	154351307	25755	1	57198	2254	ENSG00000143515	ATP8B2	ATPase phospholipid transporting 8B2
chr1	154333668	154335814	2147	Exon (ENST00000368487.7/57198, exon 10 of 12)	1	154325553	154351307	25755	1	57198	8115	ENSG00000143515	ATP8B2	ATPase phospholipid transporting 8B2
chr1	154404303	154407917	3615	Promoter (<=1kb)	1	154402328	154406564	4237	2	101928101	0	ENSG00000228013	IL6R-AS1	IL6R antisense RNA 1
chr1	154417243	154421238	3996	Intron (ENST00000622330.4/3570, intron 1 of 6)	1	154402328	154406564	4237	2	101928101	-10679	ENSG00000228013	IL6R-AS1	IL6R antisense RNA 1
chr1	154557479	154559955	2477	Promoter (<=1kb)	1	154548577	154559028	10452	2	55585	0	ENSG00000160714	UBE2Q1	ubiquitin conjugating enzyme E2 Q1
chr1	154567194	154568869	1676	Promoter (<=1kb)	1	154567781	154580026	12246	1	1141	0	ENSG00000160716	CHRNB2	cholinergic receptor nicotinic beta 2 subunit
chr1	154607182	154609212	2031	5' UTR	1	154582057	154628013	45957	2	103	18801	ENSG00000160710	ADAR	adenosine deaminase RNA specific
chr1	154626693	154628491	1799	Promoter (<=1kb)	1	154582057	154628013	45957	2	103	0	ENSG00000160710	ADAR	adenosine deaminase RNA specific
chr1	154935698	154937998	2301	Promoter (<=1kb)	1	154924734	154936991	12258	2	10654	0	ENSG00000163344	PMVK	phosphomevalonate kinase
chr1	154960697	154963148	2452	Promoter (<=1kb)	1	154961825	154962623	799	1	101928120	0	ENSG00000271380	LOC101928120	uncharacterized LOC101928120
chr1	154973144	154976378	3235	Promoter (<=1kb)	1	154975693	154975783	91	1	100423020	0	ENSG00000264349	MIR4258	microRNA 4258
chr1	154998760	155006632	7873	Promoter (<=1kb)	1	155002630	155018522	15893	1	51043	0	ENSG00000160685	ZBTB7B	zinc finger and BTB domain containing 7B
chr1	155049759	155052695	2937	Promoter (<=1kb)	1	155050566	155062775	12210	1	8751	0	ENSG00000143537	ADAM15	ADAM metallopeptidase domain 15
chr1	155061663	155065031	3369	Promoter (<=1kb)	1	155063748	155087538	23791	1	1944	0	ENSG00000143590	EFNA3	ephrin A3
chr1	155077906	155087127	9222	5' UTR	1	155063748	155087538	23791	1	1944	14158	ENSG00000143590	EFNA3	ephrin A3
chr1	155124957	155132364	7408	Promoter (<=1kb)	1	155127460	155134857	7398	1	1942	0	ENSG00000169242	EFNA1	ephrin A1
chr1	155134808	155137361	2554	Promoter (<=1kb)	1	155135344	155138857	3514	1	55974	0	ENSG00000169241	SLC50A1	solute carrier family 50 member 1
chr1	155192646	155195896	3251	Promoter (<=1kb)	1	155185824	155192916	7093	2	4582	0	ENSG00000185499	MUC1	mucin 1, cell surface associated
chr1	155207996	155209773	1778	Promoter (<=1kb)	1	155195588	155209051	13464	2	7059	0	ENSG00000169231	THBS3	thrombospondin 3
chr1	155254260	155256516	2257	5' UTR	1	155195588	155209051	13464	2	7059	-45209	ENSG00000169231	THBS3	thrombospondin 3
chr1	155272385	155274409	2025	5' UTR	1	155308748	155320666	11919	1	2224	-34339	ENSG00000160752	FDPS	farnesyl diphosphate synthase
chr1	155276494	155279133	2640	5' UTR	1	155308748	155320666	11919	1	2224	-29615	ENSG00000160752	FDPS	farnesyl diphosphate synthase
chr1	155322098	155326137	4040	Promoter (<=1kb)	1	155316863	155324176	7314	2	284618	0	ENSG00000225855	RUSC1-AS1	RUSC1 antisense RNA 1
chr1	155561364	155563928	2565	Promoter (<=1kb)	1	155335268	155562807	227540	2	55870	0	ENSG00000116539	ASH1L	ASH1 like histone lysine methyltransferase
chr1	155687440	155691634	4195	Promoter (<=1kb)	1	155659443	155689000	29558	2	55249	0	ENSG00000163374	YY1AP1	YY1 associated protein 1
chr1	155744682	155746689	2008	Exon (ENST00000314835.5/100129405, exon 1 of 14)	1	155659443	155689000	29558	2	55249	-55682	ENSG00000163374	YY1AP1	YY1 associated protein 1
chr1	156051747	156055788	4042	Promoter (<=1kb)	1	156054752	156058510	3759	1	28956	0	ENSG00000116586	LAMTOR2	late endosomal/lysosomal adaptor, MAPK and MTOR activator 2
chr1	156281745	156283781	2037	Promoter (<=1kb)	1	156282935	156293185	10251	1	84283	0	ENSG00000163472	TMEM79	transmembrane protein 79
chr1	156336926	156339546	2621	Promoter (<=1kb)	1	156337314	156346995	9682	1	128229	0	ENSG00000163467	TSACC	TSSK6 activating cochaperone
chr1	156499200	156502570	3371	Promoter (<=1kb)	1	156463727	156500828	37102	2	4209	0	ENSG00000116604	MEF2D	myocyte enhancer factor 2D
chr1	156590916	156592868	1953	Promoter (<=1kb)	1	156591762	156594299	2538	1	128240	0	ENSG00000163382	NAXE	NAD(P)HX epimerase
chr1	156727924	156729726	1803	Promoter (<=1kb)	1	156728442	156736960	8519	1	51093	0	ENSG00000143303	RRNAD1	ribosomal RNA adenine dimethylase domain containing 1
chr1	156740376	156742009	1634	Promoter (<=1kb)	1	156737303	156741590	4288	2	79590	0	ENSG00000143314	MRPL24	mitochondrial ribosomal protein L24
chr1	156749714	156752952	3239	Promoter (<=1kb)	1	156750610	156800817	50208	1	5546	0	ENSG00000143294	PRCC	proline rich mitotic checkpoint control factor
chr1	157044818	157047137	2320	Promoter (<=1kb)	1	156934840	157045370	110531	2	9826	0	ENSG00000132694	ARHGEF11	Rho guanine nucleotide exchange factor 11
chr1	157137174	157139511	2338	Promoter (<=1kb)	1	157121191	157138474	17284	2	2117	0	ENSG00000117036	ETV3	ETS variant 3
chr1	159899494	159901368	1875	Promoter (<=1kb)	1	159899979	159900079	101	2	100422852	0	ENSG00000266458	MIR4259	microRNA 4259
chr1	159923848	159926248	2401	Promoter (<=1kb)	1	159918107	159925732	7626	2	8407	0	ENSG00000158710	TAGLN2	transgelin 2
chr1	159944933	159946929	1997	Promoter (<=1kb)	1	159927039	159945604	18566	2	57549	0	ENSG00000085552	IGSF9	immunoglobulin superfamily member 9
chr1	160097175	160100061	2887	Promoter (<=1kb)	1	160091340	160098943	7604	2	93185	0	ENSG00000162729	IGSF8	immunoglobulin superfamily member 8
chr1	160204478	160206667	2190	Promoter (<=1kb)	1	160205337	160215376	10040	1	8682	0	ENSG00000162734	PEA15	proliferation and apoptosis adaptor protein 15
chr1	160399846	160401702	1857	Promoter (<=1kb)	1	160400586	160428678	28093	1	57216	0	ENSG00000162738	VANGL2	VANGL planar cell polarity protein 2
chr1	161037322	161039697	2376	Promoter (<=1kb)	1	161037631	161038990	1360	2	100131187	0	ENSG00000215845	TSTD1	thiosulfate sulfurtransferase like domain containing 1
chr1	161044747	161046547	1801	Promoter (<=1kb)	1	161039251	161045977	6727	2	7391	0	ENSG00000158773	USF1	upstream transcription factor 1
chr1	161082877	161084621	1745	Exon (ENST00000447167.1/ENST00000447167.1, exon 1 of 3)	1	161070995	161089599	18605	2	81607	4978	ENSG00000143217	NECTIN4	nectin cell adhesion molecule 4
chr1	161096929	161099407	2479	Promoter (<=1kb)	1	161098361	161100346	1986	1	126823	0	ENSG00000162755	KLHDC9	kelch domain containing 9
chr1	161116478	161118828	2351	Promoter (<=1kb)	1	161118086	161125445	7360	1	4817	0	ENSG00000158793	NIT1	nitrilase 1
chr1	161131723	161133777	2055	Promoter (<=1kb)	1	161120974	161132688	11715	2	9191	0	ENSG00000158796	DEDD	death effector domain containing
chr1	161165306	161167659	2354	Promoter (<=1kb)	1	161166410	161178013	11604	1	5498	0	ENSG00000143224	PPOX	protoporphyrinogen oxidase
chr1	161313458	161315173	1716	Promoter (<=1kb)	1	161314257	161375340	61084	1	6391	0	ENSG00000143252	SDHC	succinate dehydrogenase complex subunit C
chr1	161388918	161391151	2234	Distal Intergenic	1	161364731	161367874	3144	2	257177	-21044	ENSG00000188931	CFAP126	cilia and flagella associated protein 126
chr1	161397926	161400878	2953	Exon (ENST00000636161.1/ENST00000636161.1, exon 1 of 2)	1	161364731	161367874	3144	2	257177	-30052	ENSG00000188931	CFAP126	cilia and flagella associated protein 126
chr1	161523411	161525855	2445	Promoter (<=1kb)	1	161524540	161526910	2371	1	3310	0	ENSG00000173110	HSPA6	heat shock protein family A (Hsp70) member 6
chr1	161725285	161728187	2903	3' UTR	1	161721563	161728143	6581	1	127943	3722	ENSG00000162746	FCRLB	Fc receptor like B
chr1	161749078	161750998	1921	Promoter (<=1kb)	1	161749758	161757238	7481	1	11266	0	ENSG00000081721	DUSP12	dual specificity phosphatase 12
chr1	161764666	161767217	2552	Promoter (<=1kb)	1	161766294	161964070	197777	1	22926	0	ENSG00000118217	ATF6	activating transcription factor 6
chr1	162068606	162070796	2191	Promoter (<=1kb)	1	162069774	162382115	312342	1	9722	0	ENSG00000198929	NOS1AP	nitric oxide synthase 1 adaptor protein
chr1	162497039	162498860	1822	Promoter (<=1kb)	1	162497251	162529629	32379	1	127933	0	ENSG00000152332	UHMK1	U2AF homology motif kinase 1
chr1	162560034	162564228	4195	Promoter (<=1kb)	1	162561506	162599842	38337	1	6675	0	ENSG00000117143	UAP1	UDP-N-acetylglucosamine pyrophosphorylase 1
chr1	162612255	162615368	3114	Distal Intergenic	1	162631373	162787400	156028	1	4921	-16005	ENSG00000162733	DDR2	discoidin domain receptor tyrosine kinase 2
chr1	162730668	162734015	3348	Intron (ENST00000446985.6/4921, intron 3 of 17)	1	162790702	162812817	22116	1	51478	-56687	ENSG00000132196	HSD17B7	hydroxysteroid 17-beta dehydrogenase 7
chr1	163321001	163322970	1970	Promoter (<=1kb)	1	163111121	163321894	210774	2	8490	0	ENSG00000143248	RGS5	regulator of G protein signaling 5
chr1	165375262	165376983	1722	Distal Intergenic	1	165201867	165356715	154849	2	4009	-18547	ENSG00000162761	LMX1A	LIM homeobox transcription factor 1 alpha
chr1	165629500	165632120	2621	Promoter (<=1kb)	1	165630861	165661796	30936	1	4259	0	ENSG00000143198	MGST3	microsomal glutathione S-transferase 3
chr1	165697478	165699478	2001	Promoter (<=1kb)	1	165662216	165698863	36648	2	223	0	ENSG00000143149	ALDH9A1	aldehyde dehydrogenase 9 family member A1
chr1	165827093	165829619	2527	Promoter (<=1kb)	1	165724293	165827755	103463	2	54499	0	ENSG00000143183	TMCO1	transmembrane and coiled-coil domains 1
chr1	166838546	166840902	2357	Promoter (<=1kb)	1	166839447	166856344	16898	1	57645	0	ENSG00000143157	POGK	pogo transposable element derived with KRAB domain
chr1	166875022	166877227	2206	Promoter (<=1kb)	1	166856510	166876327	19818	2	117143	0	ENSG00000152382	TADA1	transcriptional adaptor 1
chr1	166974677	166976642	1966	Promoter (<=1kb)	1	166908191	166975482	67292	2	387597	0	ENSG00000143195	ILDR2	immunoglobulin like domain containing receptor 2
chr1	167066066	167067606	1541	Intron (ENST00000527955.5/10223, intron 3 of 6)	1	167094045	167129165	35121	1	92235	-26439	ENSG00000198842	DUSP27	dual specificity phosphatase 27, atypical
chr1	167165544	167167172	1629	Promoter (<=1kb)	1	167052836	167166479	113644	2	10223	0	ENSG00000143167	GPA33	glycoprotein A33
chr1	167219333	167222984	3652	Promoter (<=1kb)	1	167220829	167427345	206517	1	5451	0	ENSG00000143190	POU2F1	POU class 2 homeobox 1
chr1	167454218	167456613	2396	Intron (ENST00000483825.5/919, intron 1 of 6)	1	167430640	167518610	87971	2	919	61997	ENSG00000198821	CD247	CD247 molecule
chr1	167552543	167554630	2088	Promoter (<=1kb)	1	167529117	167553805	24689	2	8804	0	ENSG00000143162	CREG1	cellular repressor of E1A stimulated genes 1
chr1	167713495	167715522	2028	Distal Intergenic	1	167721950	167791919	69970	1	9019	-6428	ENSG00000197965	MPZL1	myelin protein zero like 1
chr1	167720987	167723359	2373	Promoter (<=1kb)	1	167721950	167791919	69970	1	9019	0	ENSG00000197965	MPZL1	myelin protein zero like 1
chr1	167934875	167938016	3142	Promoter (<=1kb)	1	167916729	167937040	20312	2	25874	0	ENSG00000143158	MPC2	mitochondrial pyruvate carrier 2
chr1	168135697	168137765	2069	Promoter (<=1kb)	1	168079543	168137667	58125	2	23432	0	ENSG00000143147	GPR161	G protein-coupled receptor 161
chr1	168178325	168179988	1664	Promoter (<=1kb)	1	168178933	168202114	23182	1	261726	0	ENSG00000143155	TIPRL	TOR signaling pathway regulator
chr1	168224938	168227406	2469	Promoter (<=1kb)	1	168225938	168253025	27088	1	375035	0	ENSG00000213064	SFT2D2	SFT2 domain containing 2
chr1	168860915	168862730	1816	Intron (ENST00000650631.1/1805, intron 4 of 8)	1	168786939	168792886	5948	1	79100	73976	ENSG00000225826	LINC00626	long intergenic non-protein coding RNA 626
chr1	168862833	168864926	2094	Intron (ENST00000650631.1/1805, intron 4 of 8)	1	168786939	168792886	5948	1	79100	75894	ENSG00000225826	LINC00626	long intergenic non-protein coding RNA 626
chr1	169105267	169107755	2489	Promoter (<=1kb)	1	169105697	169132722	27026	1	481	0	ENSG00000143153	ATP1B1	ATPase Na+/K+ transporting subunit beta 1
chr1	169484638	169486854	2217	Promoter (<=1kb)	1	169463909	169486003	22095	2	10560	0	ENSG00000117479	SLC19A2	solute carrier family 19 member 2
chr1	169890403	169892346	1944	Promoter (1-2kb)	1	169849631	169894267	44637	2	57147	1921	ENSG00000000457	SCYL3	SCY1 like pseudokinase 3
chr1	169892522	169894827	2306	Promoter (<=1kb)	1	169849631	169894267	44637	2	57147	0	ENSG00000000457	SCYL3	SCY1 like pseudokinase 3
chr1	171741039	171743243	2205	Promoter (<=1kb)	1	171700160	171742247	42088	2	8674	0	ENSG00000117533	VAMP4	vesicle associated membrane protein 4
chr1	171840553	171842469	1917	Promoter (<=1kb)	1	171841498	172418466	576969	1	26052	0	ENSG00000197959	DNM3	dynamin 3
chr1	172340993	172342814	1822	Intron (ENST00000355305.9/26052, intron 17 of 20)	1	172420688	172468831	48144	1	92346	-77874	ENSG00000180999	C1orf105	chromosome 1 open reading frame 105
chr1	172358219	172360663	2445	Intron (ENST00000355305.9/26052, intron 17 of 20)	1	172420688	172468831	48144	1	92346	-60025	ENSG00000180999	C1orf105	chromosome 1 open reading frame 105
chr1	172531956	172534134	2179	Promoter (<=1kb)	1	172532349	172611833	79485	1	51430	0	ENSG00000094975	SUCO	SUN domain containing ossification factor
chr1	173474147	173478578	4432	Promoter (<=1kb)	1	173477266	173488807	11542	1	9588	0	ENSG00000117592	PRDX6	peroxiredoxin 6
chr1	173714389	173715918	1530	Promoter (<=1kb)	1	173714941	173786702	71762	1	27252	0	ENSG00000076321	KLHL20	kelch like family member 20
chr1	173823743	173825772	2030	Promoter (<=1kb)	1	173824568	173858808	34241	1	55157	0	ENSG00000117593	DARS2	aspartyl-tRNA synthetase 2, mitochondrial
chr1	173866638	173869816	3179	Promoter (<=1kb)	1	173863900	173868882	4983	2	60674	0	ENSG00000234741	GAS5	growth arrest specific 5
chr1	174020395	174023388	2994	Promoter (<=1kb)	1	173931214	174022297	91084	2	149041	0	ENSG00000135870	RC3H1	ring finger and CCCH-type domains 1
chr1	174158493	174160784	2292	Promoter (<=1kb)	1	174115300	174160004	44705	2	102724601	0	ENSG00000227373	LOC102724601	uncharacterized LOC102724601
chr1	174998760	175001192	2433	Promoter (<=1kb)	1	174999163	175011715	12553	1	27101	0	ENSG00000116161	CACYBP	calcyclin binding protein
chr1	175022672	175024051	1380	Promoter (<=1kb)	1	175012958	175023425	10468	2	63931	0	ENSG00000120333	MRPS14	mitochondrial ribosomal protein S14
chr1	175191956	175193714	1759	Promoter (<=1kb)	1	175156987	175192999	36013	2	9674	0	ENSG00000235750	KIAA0040	KIAA0040
chr1	176205855	176208305	2451	Promoter (<=1kb)	1	175944831	176207493	262663	2	64326	0	ENSG00000143207	COP1	COP1 E3 ubiquitin ligase
chr1	176728309	176731888	3580	Intron (ENST00000367662.4/60676, intron 12 of 22)	1	176463171	176845605	382435	1	60676	265138	ENSG00000116183	PAPPA2	pappalysin 2
chr1	177871829	177873614	1786	Distal Intergenic	1	177927566	177984303	56738	2	89866	110689	ENSG00000120341	SEC16B	SEC16 homolog B, endoplasmic reticulum export factor
chr1	178092813	178095322	2510	Promoter (<=1kb)	1	178091508	178093984	2477	2	100302401	0	ENSG00000224687	RASAL2-AS1	RASAL2 antisense RNA 1
chr1	178541471	178543496	2026	Promoter (<=1kb)	1	178542752	178548889	6138	1	400798	0	ENSG00000213057	C1orf220	chromosome 1 open reading frame 220 (putative)
chr1	178724186	178726853	2668	Promoter (<=1kb)	1	178725147	178921841	196695	1	55103	0	ENSG00000116191	RALGPS2	Ral GEF with PH domain and SH3 binding motif 2
chr1	179025168	179027341	2174	Promoter (<=1kb)	1	179025804	179076562	50759	1	9917	0	ENSG00000116199	FAM20B	FAM20B glycosaminoglycan xylosylkinase
chr1	179081140	179083409	2270	Promoter (<=1kb)	1	179081377	179098023	16647	1	64222	0	ENSG00000186283	TOR3A	torsin family 3 member A
chr1	179228815	179230671	1857	Promoter (<=1kb)	1	179099327	179229684	130358	2	27	0	ENSG00000143322	ABL2	ABL proto-oncogene 2, non-receptor tyrosine kinase
chr1	179292751	179294776	2026	Promoter (<=1kb)	1	179293714	179358680	64967	1	6646	0	ENSG00000057252	SOAT1	sterol O-acyltransferase 1
chr1	179585273	179587476	2204	Exon (ENST00000427215.2/ENST00000427215.2, exon 1 of 1)	1	179591613	179691272	99660	1	163589	-4137	ENSG00000162782	TDRD5	tudor domain containing 5
chr1	179742675	179745027	2353	5' UTR	1	179730217	179816198	85982	1	148753	12458	ENSG00000143340	FAM163A	family with sequence similarity 163 member A
chr1	179881530	179883834	2305	Promoter (<=1kb)	1	179882042	179925000	42959	1	26092	0	ENSG00000143337	TOR1AIP1	torsin 1A interacting protein 1
chr1	179953926	179955934	2009	Promoter (<=1kb)	1	179954738	180114880	160143	1	9857	0	ENSG00000135837	CEP350	centrosomal protein 350
chr1	180153785	180156064	2280	Promoter (<=1kb)	1	180154834	180204030	49197	1	5768	0	ENSG00000116260	QSOX1	quiescin sulfhydryl oxidase 1
chr1	180228252	180232443	4192	Promoter (<=1kb)	1	180230286	180278982	48697	1	89884	0	ENSG00000121454	LHX4	LIM homeobox 4
chr1	180501538	180503702	2165	Promoter (<=1kb)	1	180269653	180502954	233302	2	100527964	0	ENSG00000230124	LHX4-AS1	LHX4 antisense RNA 1
chr1	180631512	180633265	1754	Promoter (<=1kb)	1	180632004	180890251	258248	1	9213	0	ENSG00000143324	XPR1	xenotropic and polytropic retrovirus receptor 1
chr1	181021639	181023908	2270	Promoter (<=1kb)	1	180972712	181023121	50410	2	10228	0	ENSG00000135823	STX6	syntaxin 6
chr1	181087806	181090765	2960	Promoter (<=1kb)	1	181088712	181092899	4188	1	51278	0	ENSG00000162783	IER5	immediate early response 5
chr1	181104162	181106541	2380	Distal Intergenic	1	181088712	181092899	4188	1	51278	15450	ENSG00000162783	IER5	immediate early response 5
chr1	181481663	181483616	1954	5' UTR	1	181317690	181808084	490395	1	777	163973	ENSG00000198216	CACNA1E	calcium voltage-gated channel subunit alpha1 E
chr1	182028937	182030561	1625	Distal Intergenic	1	182054570	182061712	7143	2	127665	31151	ENSG00000179930	ZNF648	zinc finger protein 648
chr1	182389101	182392777	3677	Promoter (<=1kb)	1	182381704	182392206	10503	2	2752	0	ENSG00000135821	GLUL	glutamate-ammonia ligase
chr1	182788650	182790605	1956	Promoter (<=1kb)	1	182789293	182830384	41092	1	80896	0	ENSG00000135838	NPL	N-acetylneuraminate pyruvate lyase
chr1	182838518	182840905	2388	Promoter (<=1kb)	1	182839369	182887751	48383	1	1660	0	ENSG00000135829	DHX9	DExH-box helicase 9
chr1	183021907	183025099	3193	Promoter (<=1kb)	1	183023460	183145592	122133	1	3915	0	ENSG00000135862	LAMC1	laminin subunit gamma 1
chr1	183469982	183473491	3510	Promoter (<=1kb)	1	183460874	183471746	10873	2	284649	0	ENSG00000232860	SMG7-AS1	SMG7 antisense RNA 1
chr1	183634673	183636840	2168	Promoter (<=1kb)	1	183620846	183635757	14912	2	10092	0	ENSG00000162704	ARPC5	actin related protein 2/3 complex subunit 5
chr1	183804257	183806124	1868	5' UTR	1	183646404	183653316	6913	2	403314	-150941	ENSG00000173627	APOBEC4	apolipoprotein B mRNA editing enzyme catalytic polypeptide like 4
chr1	184036199	184038292	2094	Promoter (<=1kb)	1	183929854	184037729	107876	2	23127	0	ENSG00000198756	COLGALT2	collagen beta(1-O)galactosyltransferase 2
chr1	184050879	184052696	1818	Promoter (<=1kb)	1	184051651	184122529	70879	1	116461	0	ENSG00000198860	TSEN15	tRNA splicing endonuclease subunit 15
chr1	184385648	184388456	2809	Promoter (<=1kb)	1	184387058	184629020	241963	1	81563	0	ENSG00000116667	C1orf21	chromosome 1 open reading frame 21
chr1	184753496	184755986	2491	Promoter (<=1kb)	1	184690231	184754913	64683	2	80267	0	ENSG00000116406	EDEM3	ER degradation enhancing alpha-mannosidase like protein 3
chr1	184973091	184975288	2198	Promoter (<=1kb)	1	184790724	184974550	183827	2	116496	0	ENSG00000135842	NIBAN1	niban apoptosis regulator 1
chr1	185044562	185046855	2294	Promoter (<=1kb)	1	185045364	185102608	57245	1	6045	0	ENSG00000121481	RNF2	ring finger protein 2
chr1	185155730	185158276	2547	Promoter (<=1kb)	1	185157080	185291765	134686	1	54823	0	ENSG00000116668	SWT1	SWT1 RNA endoribonuclease homolog
chr1	185315478	185318371	2894	Promoter (<=1kb)	1	185296388	185317329	20942	2	10625	0	ENSG00000116679	IVNS1ABP	influenza virus NS1A binding protein
chr1	186374416	186376424	2009	Promoter (<=1kb)	1	186375838	186421378	45541	1	54953	0	ENSG00000157181	ODR4	odr-4 GPCR localization factor homolog
chr1	192808046	192809822	1777	Promoter (<=1kb)	1	192809039	192812283	3245	1	5997	0	ENSG00000116741	RGS2	regulator of G protein signaling 2
chr1	193058396	193060759	2364	Promoter (<=1kb)	1	193012250	193060080	47831	2	51377	0	ENSG00000116750	UCHL5	ubiquitin C-terminal hydrolase L5
chr1	193103807	193106303	2497	Promoter (<=1kb)	1	193090866	193106114	15249	2	51022	0	ENSG00000023572	GLRX2	glutaredoxin 2
chr1	193120972	193123206	2235	Promoter (<=1kb)	1	193121800	193254815	133016	1	79577	0	ENSG00000134371	CDC73	cell division cycle 73
chr1	195243480	195246814	3335	Distal Intergenic	1	196044996	196061073	16078	2	105371673	814259	NA	LINC01724	long intergenic non-protein coding RNA 1724
chr1	197145510	197147184	1675	Promoter (<=1kb)	1	197084128	197146694	62567	2	259266	0	ENSG00000066279	ASPM	abnormal spindle microtubule assembly
chr1	197774163	197776447	2285	Promoter (<=1kb)	1	197504748	197775696	270949	2	163486	0	ENSG00000213047	DENND1B	DENN domain containing 1B
chr1	197901745	197903653	1909	Promoter (<=1kb)	1	197902647	197907367	4721	1	388722	0	ENSG00000203724	C1orf53	chromosome 1 open reading frame 53
chr1	198156160	198158287	2128	Promoter (<=1kb)	1	198156963	198322420	165458	1	140609	0	ENSG00000151414	NEK7	NIMA related kinase 7
chr1	200028665	200030107	1443	Promoter (1-2kb)	1	200027602	200177424	149823	1	2494	1063	ENSG00000116833	NR5A2	nuclear receptor subfamily 5 group A member 2
chr1	200301940	200303132	1193	Intron (ENST00000636153.1/554279, intron 4 of 4)	1	200253419	200400705	147287	2	554279	97573	ENSG00000203721	LINC00862	long intergenic non-protein coding RNA 862
chr1	200668642	200671108	2467	Promoter (<=1kb)	1	200669507	200694250	24744	1	101929224	0	ENSG00000260088	LOC101929224	uncharacterized LOC101929224
chr1	200738266	200740567	2302	Promoter (<=1kb)	1	200739558	200860704	121147	1	23271	0	ENSG00000118200	CAMSAP2	calmodulin regulated spectrin associated protein family member 2
chr1	201113677	201115854	2178	Promoter (<=1kb)	1	201113953	201115372	1420	2	647219	0	ENSG00000232237	ASCL5	achaete-scute family bHLH transcription factor 5
chr1	201153544	201155086	1543	5' UTR	1	201134772	201171574	36803	2	252839	16488	ENSG00000116857	TMEM9	transmembrane protein 9
chr1	201169987	201172170	2184	Promoter (<=1kb)	1	201134772	201171574	36803	2	252839	0	ENSG00000116857	TMEM9	transmembrane protein 9
chr1	201398418	201401078	2661	Promoter (<=1kb)	1	201373244	201399915	26672	2	3898	0	ENSG00000159166	LAD1	ladinin 1
chr1	201467631	201470161	2531	Promoter (<=1kb)	1	201464383	201469237	4855	2	23612	0	ENSG00000174307	PHLDA3	pleckstrin homology like domain family A member 3
chr1	201479924	201482685	2762	Downstream (<1kb)	1	201464383	201469237	4855	2	23612	-10687	ENSG00000174307	PHLDA3	pleckstrin homology like domain family A member 3
chr1	201506068	201508219	2152	Promoter (1-2kb)	1	201483530	201509456	25927	2	1465	1237	ENSG00000159176	CSRP1	cysteine and glycine rich protein 1
chr1	201510851	201513520	2670	Promoter (1-2kb)	1	201483530	201509456	25927	2	1465	-1395	ENSG00000159176	CSRP1	cysteine and glycine rich protein 1
chr1	201538205	201540199	1995	Intron (ENST00000648727.1/ENST00000648727.1, intron 1 of 1)	1	201520056	201520549	494	1	376693	18149	NA	RPS10P7	ribosomal protein S10 pseudogene 7
chr1	201647434	201650101	2668	5' UTR	1	201622927	201826969	204043	1	89796	24507	ENSG00000134369	NAV1	neuron navigator 1
chr1	201828229	201830007	1779	Promoter (<=1kb)	1	201688259	201829559	141301	2	100873949	0	ENSG00000231871	IPO9-AS1	IPO9 antisense RNA 1
chr1	201981788	201983907	2120	Promoter (<=1kb)	1	201982372	202006147	23776	1	6051	0	ENSG00000176393	RNPEP	arginyl aminopeptidase
chr1	202143284	202145712	2429	Promoter (<=1kb)	1	202133404	202144743	11340	2	127829	0	ENSG00000143862	ARL8A	ADP ribosylation factor like GTPase 8A
chr1	202347950	202349840	1891	Promoter (<=1kb)	1	202348699	202592706	244008	1	4660	0	ENSG00000077157	PPP1R12B	protein phosphatase 1 regulatory subunit 12B
chr1	202379387	202381129	1743	Intron (ENST00000391959.5/4660, intron 1 of 24)	1	202348699	202592706	244008	1	4660	30688	ENSG00000077157	PPP1R12B	protein phosphatase 1 regulatory subunit 12B
chr1	202806541	202809436	2896	Promoter (<=1kb)	1	202724495	202809470	84976	2	10765	34	ENSG00000117139	KDM5B	lysine demethylase 5B
chr1	202809959	202812105	2147	Promoter (<=1kb)	1	202810954	202812156	1203	1	100506696	0	ENSG00000228288	PCAT6	prostate cancer associated transcript 6
chr1	202887811	202889907	2097	Promoter (<=1kb)	1	202878957	202889135	10179	2	5877	0	ENSG00000183155	RABIF	RAB interacting factor
chr1	202926317	202928516	2200	Promoter (<=1kb)	1	202891100	202928636	37537	2	59349	120	ENSG00000117153	KLHL12	kelch like family member 12
chr1	202957110	202959240	2131	Promoter (<=1kb)	1	202940823	202958572	17750	2	51094	0	ENSG00000159346	ADIPOR1	adiponectin receptor 1
chr1	203006486	203008509	2024	Promoter (<=1kb)	1	203007386	203024848	17463	1	92703	0	ENSG00000163444	TMEM183A	transmembrane protein 183A
chr1	203025551	203027462	1912	Promoter (<=1kb)	1	203026498	203078740	52243	1	8497	0	ENSG00000143847	PPFIA4	PTPRF interacting protein alpha 4
chr1	203304448	203306767	2320	Promoter (<=1kb)	1	203298758	203305309	6552	2	730227	0	ENSG00000233791	LINC01136	long intergenic non-protein coding RNA 1136
chr1	203324341	203326365	2025	Distal Intergenic	1	203305491	203309602	4112	1	7832	18850	ENSG00000159388	BTG2	BTG anti-proliferation factor 2
chr1	203326597	203328566	1970	Distal Intergenic	1	203305491	203309602	4112	1	7832	21106	ENSG00000159388	BTG2	BTG anti-proliferation factor 2
chr1	203794831	203796712	1882	Promoter (<=1kb)	1	203795654	203854999	59346	1	9877	0	ENSG00000058673	ZC3H11A	zinc finger CCCH-type containing 11A
chr1	204072280	204075867	3588	Promoter (<=1kb)	1	204073115	204127743	54629	1	9580	0	ENSG00000143842	SOX13	SRY-box 13
chr1	204083567	204085389	1823	Intron (ENST00000367203.8/9580, intron 1 of 6)	1	204073115	204127743	54629	1	9580	10452	ENSG00000143842	SOX13	SRY-box 13
chr1	204087744	204090452	2709	Intron (ENST00000367203.8/9580, intron 1 of 6)	1	204073115	204127743	54629	1	9580	14629	ENSG00000143842	SOX13	SRY-box 13
chr1	204410505	204413232	2728	Promoter (<=1kb)	1	204403387	204411791	8405	2	84919	0	ENSG00000158615	PPP1R15B	protein phosphatase 1 regulatory subunit 15B
chr1	204493117	204495448	2332	Promoter (<=1kb)	1	204422628	204494724	72097	2	5287	0	ENSG00000133056	PIK3C2B	phosphatidylinositol-4-phosphate 3-kinase catalytic subunit type 2 beta
chr1	204515616	204517336	1721	Promoter (<=1kb)	1	204516379	204558120	41742	1	4194	0	ENSG00000198625	MDM4	MDM4 regulator of p53
chr1	204683836	204686438	2603	Promoter (<=1kb)	1	204617170	204685733	68564	2	10446	0	ENSG00000170382	LRRN2	leucine rich repeat neuronal 2
chr1	205210213	205212527	2315	Promoter (<=1kb)	1	205142505	205211566	69062	2	25778	0	ENSG00000133059	DSTYK	dual serine/threonine and tyrosine protein kinase
chr1	205316722	205322624	5903	Promoter (<=1kb)	1	205302059	205321791	19733	2	81788	0	ENSG00000163545	NUAK2	NUAK family kinase 2
chr1	205342839	205345078	2240	5' UTR	1	205336065	205357090	21026	2	55220	12012	ENSG00000162873	KLHDC8A	kelch domain containing 8A
chr1	205503955	205505998	2044	Promoter (<=1kb)	1	205504595	205532793	28199	1	5129	0	ENSG00000117266	CDK18	cyclin dependent kinase 18
chr1	205516229	205518172	1944	Exon (ENST00000507240.1/5129, exon 1 of 2)	1	205504595	205532793	28199	1	5129	11634	ENSG00000117266	CDK18	cyclin dependent kinase 18
chr1	205630477	205632908	2432	Promoter (<=1kb)	1	205597556	205631962	34407	2	2005	0	ENSG00000158711	ELK4	ETS transcription factor ELK4
chr1	205678918	205681454	2537	Promoter (<=1kb)	1	205657851	205680459	22609	2	85414	0	ENSG00000158715	SLC45A3	solute carrier family 45 member 3
chr1	205748573	205751112	2540	Promoter (<=1kb)	1	205712819	205750276	37458	2	64710	0	ENSG00000069275	NUCKS1	nuclear casein kinase and cyclin dependent kinase substrate 1
chr1	205812245	205814271	2027	Promoter (<=1kb)	1	205789093	205813748	24656	2	254428	0	ENSG00000133065	SLC41A1	solute carrier family 41 member 1
chr1	206201925	206206573	4649	Promoter (<=1kb)	1	206203345	206464443	261099	1	23380	0	ENSG00000266028	SRGAP2	SLIT-ROBO Rho GTPase activating protein 2
chr1	206611531	206613524	1994	Promoter (<=1kb)	1	206571292	206612463	41172	2	1939	0	ENSG00000143486	EIF2D	eukaryotic translation initiation factor 2D
chr1	206634684	206636507	1824	Promoter (<=1kb)	1	206635536	206684419	48884	1	8444	0	ENSG00000143479	DYRK3	dual specificity tyrosine phosphorylation regulated kinase 3
chr1	206684101	206686977	2877	Promoter (<=1kb)	1	206684944	206734283	49340	1	9261	0	ENSG00000162889	MAPKAPK2	MAPK activated protein kinase 2
chr1	206908671	206910559	1889	3' UTR	1	206897443	206904139	6697	1	11009	11228	ENSG00000162892	IL24	interleukin 24
chr1	207024391	207033788	9398	Promoter (<=1kb)	1	207018521	207032756	14236	2	79098	0	ENSG00000182795	C1orf116	chromosome 1 open reading frame 116
chr1	207052251	207054312	2062	Promoter (<=1kb)	1	207043849	207052980	9132	2	55432	0	ENSG00000180667	YOD1	YOD1 deubiquitinase
chr1	207320839	207324373	3535	Promoter (<=1kb)	1	207321376	207386804	65429	1	1604	0	ENSG00000196352	CD55	CD55 molecule (Cromer blood group)
chr1	207750814	207753539	2726	Promoter (<=1kb)	1	207752057	207795513	43457	1	4179	0	ENSG00000117335	CD46	CD46 molecule
chr1	207822542	207824882	2341	Exon (ENST00000487977.1/100128537, exon 1 of 3)	1	207802443	207802523	81	2	407025	-20019	ENSG00000284203	MIR29B2	microRNA 29b-2
chr1	207825747	207827784	2038	Intron (ENST00000608023.5/100128537, intron 2 of 4)	1	207802443	207802523	81	2	407025	-23224	ENSG00000284203	MIR29B2	microRNA 29b-2
chr1	207865942	207871184	5243	Exon (ENST00000608023.5/100128537, exon 1 of 5)	1	207801518	207879096	77579	2	100128537	7912	NA	MIR29B2CHG	MIR29B2 and MIR29C host gene
chr1	207962388	207965473	3086	Exon (ENST00000638446.1/ENST00000638446.1, exon 3 of 5)	1	207880972	207911402	30431	2	947	-50986	ENSG00000174059	CD34	CD34 molecule
chr1	208242550	208245498	2949	Promoter (<=1kb)	1	208022242	208244320	222079	2	5362	0	ENSG00000076356	PLXNA2	plexin A2
chr1	209800992	209803445	2454	Promoter (2-3kb)	1	209785623	209806175	20553	2	3664	2730	ENSG00000117595	IRF6	interferon regulatory factor 6
chr1	209804984	209806846	1863	Promoter (<=1kb)	1	209785623	209806175	20553	2	3664	0	ENSG00000117595	IRF6	interferon regulatory factor 6
chr1	210231767	210234707	2941	Promoter (<=1kb)	1	210232799	210246631	13833	1	56256	0	ENSG00000082497	SERTAD4	SERTA domain containing 4
chr1	210328035	210330207	2173	Promoter (<=1kb)	1	210328252	210676296	348045	1	55733	0	ENSG00000054392	HHAT	hedgehog acyltransferase
chr1	211133108	211134970	1863	Promoter (<=1kb)	1	211132588	211133374	787	2	100874296	0	NA	KCNH1-IT1	KCNH1 intronic transcript 1
chr1	211258041	211261233	3193	Promoter (<=1kb)	1	211258377	211316385	58009	1	55758	0	ENSG00000117625	RCOR3	REST corepressor 3
chr1	211325842	211328060	2219	Promoter (<=1kb)	1	211326615	211374946	48332	1	7188	0	ENSG00000082512	TRAF5	TNF receptor associated factor 5
chr1	211514909	211516575	1667	Distal Intergenic	1	211476522	211492917	16396	2	343035	-21992	ENSG00000198570	RD3	retinal degeneration 3, GUCY2D regulator
chr1	211577281	211580169	2889	Promoter (<=1kb)	1	211571568	211578742	7175	2	7779	0	ENSG00000170385	SLC30A1	solute carrier family 30 member 1
chr1	211829369	211831433	2065	Promoter (<=1kb)	1	211829846	211853703	23858	1	102723727	0	ENSG00000229258	LPGAT1-AS1	LPGAT1 antisense RNA 1
chr1	212284107	212287193	3087	Promoter (<=1kb)	1	212285537	212361863	76327	1	5525	0	ENSG00000066027	PPP2R5A	protein phosphatase 2 regulatory subunit B'alpha
chr1	212413634	212415599	1966	Promoter (<=1kb)	1	212363931	212414901	50971	2	55248	0	ENSG00000065600	TMEM206	transmembrane protein 206
chr1	212432245	212434113	1869	Promoter (<=1kb)	1	212432887	212446379	13493	1	29937	0	ENSG00000117691	NENF	neudesin neurotrophic factor
chr1	212488002	212489671	1670	Distal Intergenic	1	212432887	212446379	13493	1	29937	55115	ENSG00000117691	NENF	neudesin neurotrophic factor
chr1	212557729	212559780	2052	Exon (ENST00000564287.2/ENST00000564287.2, exon 1 of 1)	1	212565334	212620777	55444	1	467	-5554	ENSG00000162772	ATF3	activating transcription factor 3
chr1	212605129	212610189	5061	5' UTR	1	212624474	212626778	2305	1	149647	-14285	ENSG00000162771	FAM71A	family with sequence similarity 71 member A
chr1	212664968	212666303	1336	Exon (ENST00000446962.1/ENST00000446962.1, exon 1 of 3)	1	212686418	212699985	13568	2	55509	33682	ENSG00000123685	BATF3	basic leucine zipper ATF-like transcription factor 3
chr1	212698649	212700952	2304	Promoter (<=1kb)	1	212686418	212699985	13568	2	55509	0	ENSG00000123685	BATF3	basic leucine zipper ATF-like transcription factor 3
chr1	212790902	212792991	2090	Promoter (<=1kb)	1	212791828	212816626	24799	1	128387	0	ENSG00000203705	TATDN3	TatD DNase domain containing 3
chr1	212949891	212952339	2449	Promoter (<=1kb)	1	212950520	212991585	41066	1	79805	0	ENSG00000143494	VASH2	vasohibin 2
chr1	212979606	212982186	2581	Intron (ENST00000366966.6/79805, intron 8 of 8)	1	212950520	212991585	41066	1	79805	29086	ENSG00000143494	VASH2	vasohibin 2
chr1	213014504	213016771	2268	Promoter (<=1kb)	1	212992182	213015826	23645	2	90806	0	ENSG00000174606	ANGEL2	angel homolog 2
chr1	213050466	213052183	1718	Promoter (<=1kb)	1	213051233	213274773	223541	1	26750	0	ENSG00000136643	RPS6KC1	ribosomal protein S6 kinase C1
chr1	214280340	214282411	2072	Promoter (<=1kb)	1	214281102	214337131	56030	1	56950	0	ENSG00000143499	SMYD2	SET and MYND domain containing 2
chr1	214550263	214552954	2692	Promoter (<=1kb)	1	214348696	214552449	203754	2	5784	0	ENSG00000152104	PTPN14	protein tyrosine phosphatase non-receptor type 14
chr1	214602485	214604288	1804	Promoter (<=1kb)	1	214603195	214664588	61394	1	1063	0	ENSG00000117724	CENPF	centromere protein F
chr1	215566342	215568676	2335	Promoter (<=1kb)	1	215567392	215621807	54416	1	51133	0	ENSG00000136636	KCTD3	potassium channel tetramerization domain containing 3
chr1	217088829	217090570	1742	5' UTR	1	216503246	217137755	634510	2	2104	47185	ENSG00000196482	ESRRG	estrogen related receptor gamma
chr1	220093265	220095442	2178	Promoter (<=1kb)	1	220094102	220148041	53940	1	55699	0	ENSG00000067704	IARS2	isoleucyl-tRNA synthetase 2, mitochondrial
chr1	220527226	220529618	2393	Promoter (<=1kb)	1	220528183	220664461	136279	1	4139	0	ENSG00000116141	MARK1	microtubule affinity regulating kinase 1
chr1	220689577	220691464	1888	Promoter (<=1kb)	1	220689845	220699157	9313	1	79762	0	ENSG00000162817	C1orf115	chromosome 1 open reading frame 115
chr1	220710003	220711779	1777	Distal Intergenic	1	220689845	220699157	9313	1	79762	20158	ENSG00000162817	C1orf115	chromosome 1 open reading frame 115
chr1	220747451	220749661	2211	Promoter (<=1kb)	1	220748225	220784815	36591	1	54996	0	ENSG00000117791	2002-03-01	mitochondrial amidoxime reducing component 2
chr1	220784640	220788768	4129	Promoter (<=1kb)	1	220786759	220819657	32899	1	64757	0	ENSG00000186205	2001-03-01	mitochondrial amidoxime reducing component 1
chr1	221741125	221744052	2928	Promoter (<=1kb)	1	221701424	221742176	40753	2	11221	0	ENSG00000143507	DUSP10	dual specificity phosphatase 10
chr1	222464115	222466518	2404	Distal Intergenic	1	222522258	222548103	25846	2	79802	81585	ENSG00000143512	HHIPL2	HHIP like 2
chr1	222617015	222619517	2503	Promoter (<=1kb)	1	222618086	222668012	49927	1	375056	0	ENSG00000154305	MIA3	MIA SH3 domain ER export factor 3
chr1	222711264	222713941	2678	Promoter (<=1kb)	1	222712553	222735196	22644	1	148362	0	ENSG00000162819	BROX	BRO1 domain and CAAX motif containing
chr1	222814004	222815987	1984	Promoter (<=1kb)	1	222815064	223005995	190932	1	84976	0	ENSG00000154309	DISP1	dispatched RND transporter family member 1
chr1	223133112	223134851	1740	5' UTR	1	223109406	223143282	33877	2	7100	8431	ENSG00000187554	TLR5	toll like receptor 5
chr1	223142175	223144137	1963	Promoter (<=1kb)	1	223109406	223143282	33877	2	7100	0	ENSG00000187554	TLR5	toll like receptor 5
chr1	223362973	223365574	2602	Promoter (<=1kb)	1	223220819	223364202	143384	2	55061	0	ENSG00000143502	SUSD4	sushi domain containing 4
chr1	223711550	223713793	2244	5' UTR	1	223701593	223776018	74426	1	824	9957	ENSG00000162909	CAPN2	calpain 2
chr1	223732716	223735510	2795	Intron (ENST00000433674.6/824, intron 2 of 20)	1	223701593	223776018	74426	1	824	31123	ENSG00000162909	CAPN2	calpain 2
chr1	223844705	223847359	2655	Promoter (<=1kb)	1	223779899	223845972	66074	2	7159	0	ENSG00000143514	TP53BP2	tumor protein p53 binding protein 2
chr1	223991997	223994369	2373	Promoter (<=1kb)	1	223992743	224010116	17374	1	100287497	0	NA	LOC100287497	septin 7 pseudogene
chr1	224113789	224115041	1253	Promoter (<=1kb)	1	224114087	224162047	47961	1	23219	0	ENSG00000143756	FBXO28	F-box protein 28
chr1	224181967	224185052	3086	5' UTR	1	224175756	224193441	17686	1	8560	6211	ENSG00000143753	DEGS1	delta 4-desaturase, sphingolipid 1
chr1	224329366	224331444	2079	Promoter (<=1kb)	1	224227334	224330387	103054	2	4931	0	ENSG00000143748	NVL	nuclear VCP like
chr1	224356074	224358168	2095	Promoter (<=1kb)	1	224356850	224379459	22610	1	29097	0	ENSG00000143771	CNIH4	cornichon family AMPA receptor auxiliary protein 4
chr1	224433153	224435830	2678	Promoter (<=1kb)	1	224434660	224740549	305890	1	149111	0	ENSG00000143786	CNIH3	cornichon family AMPA receptor auxiliary protein 3
chr1	224502686	224504555	1870	Intron (ENST00000471578.5/149111, intron 1 of 5)	1	224385143	224437033	51891	2	80232	-65653	ENSG00000162923	WDR26	WD repeat domain 26
chr1	224615324	224618166	2843	5' UTR	1	224385143	224437033	51891	2	80232	-178291	ENSG00000162923	WDR26	WD repeat domain 26
chr1	224928848	224930827	1980	5' UTR	1	224896262	225399292	503031	1	127602	32586	ENSG00000185842	DNAH14	dynein axonemal heavy chain 14
chr1	225426620	225429223	2604	Promoter (<=1kb)	1	225401502	225428925	27424	2	3930	0	ENSG00000143815	LBR	lamin B receptor
chr1	225651715	225654259	2545	Promoter (<=1kb)	1	225486835	225653142	166308	2	55740	0	ENSG00000154380	ENAH	ENAH actin regulator
chr1	225776919	225778953	2035	Promoter (<=1kb)	1	225777813	225790466	12654	1	6726	0	ENSG00000143742	SRP9	signal recognition particle 9
chr1	225809170	225811871	2702	Promoter (<=1kb)	1	225810092	225845563	35472	1	2052	0	ENSG00000143819	EPHX1	epoxide hydrolase 1
chr1	225881408	225884055	2648	Promoter (<=1kb)	1	225845536	225882369	36834	2	9725	0	ENSG00000196187	TMEM63A	transmembrane protein 63A
chr1	225922948	225925651	2704	Promoter (<=1kb)	1	225886282	225924278	37997	2	10637	0	ENSG00000243709	LEFTY1	left-right determination factor 1
chr1	225998486	226000229	1744	Promoter (<=1kb)	1	225982702	225999331	16630	2	163859	0	ENSG00000143751	SDE2	SDE2 telomere maintenance homolog
chr1	226061033	226064239	3207	Promoter (<=1kb)	1	226062678	226071999	9322	1	3020	0	ENSG00000163041	H3F3A	H3 histone family member 3A
chr1	226082221	226084931	2711	Promoter (<=1kb)	1	226083639	226090292	6654	1	105373113	0	NA	LINC01703	long intergenic non-protein coding RNA 1703
chr1	226109177	226111613	2437	Distal Intergenic	1	226083639	226090292	6654	1	105373113	25538	NA	LINC01703	long intergenic non-protein coding RNA 1703
chr1	226120672	226124631	3960	Distal Intergenic	1	226148003	226155071	7069	1	107985353	-23372	ENSG00000234478	ACBD3-AS1	ACBD3 antisense RNA 1
chr1	226134533	226136156	1624	Distal Intergenic	1	226148003	226155071	7069	1	107985353	-11847	ENSG00000234478	ACBD3-AS1	ACBD3 antisense RNA 1
chr1	226185631	226187547	1917	Promoter (<=1kb)	1	226144679	226186730	42052	2	64746	0	ENSG00000182827	ACBD3	acyl-CoA binding domain containing 3
chr1	226308154	226310326	2173	Promoter (<=1kb)	1	226231149	226309869	78721	2	286826	0	ENSG00000183814	LIN9	lin-9 DREAM MuvB core complex component
chr1	226406933	226409115	2183	Promoter (<=1kb)	1	226360691	226408079	47389	2	142	0	ENSG00000143799	PARP1	poly(ADP-ribose) polymerase 1
chr1	226548198	226550010	1813	Promoter (<=1kb)	1	226548800	226609214	60415	1	375057	0	ENSG00000203685	STUM	stum, mechanosensory transduction mediator homolog
chr1	226702482	226704215	1734	Intron (ENST00000272117.7/3707, intron 1 of 6)	1	226656640	226675067	18428	2	100506443	-27415	NA	ITPKB-IT1	ITPKB intronic transcript 1
chr1	226735596	226739918	4323	Promoter (<=1kb)	1	226631690	226739323	107634	2	3707	0	ENSG00000143772	ITPKB	inositol-trisphosphate 3-kinase B
chr1	226869817	226871922	2106	Promoter (<=1kb)	1	226870184	226896105	25922	1	5664	0	ENSG00000143801	PSEN2	presenilin 2
chr1	226938716	226941755	3040	5' UTR	1	226897536	226987545	90010	1	56997	41180	ENSG00000163050	COQ8A	coenzyme Q8A
chr1	226943338	226946291	2954	Intron (ENST00000366779.5/56997, intron 6 of 19)	1	226897536	226987545	90010	1	56997	45802	ENSG00000163050	COQ8A	coenzyme Q8A
chr1	227317100	227319736	2637	Promoter (<=1kb)	1	226989865	227318474	328610	2	8476	0	ENSG00000143776	CDC42BPA	CDC42 binding protein kinase alpha
chr1	227562933	227564728	1796	Promoter (<=1kb)	1	227563543	227677443	113901	1	339500	0	ENSG00000181450	ZNF678	zinc finger protein 678
chr1	227733276	227736433	3158	Promoter (<=1kb)	1	227730425	227735411	4987	2	65094	0	ENSG00000081692	JMJD4	jumonji domain containing 4
chr1	227945724	227949255	3532	Promoter (<=1kb)	1	227918656	227947898	29243	2	7483	0	ENSG00000143816	WNT9A	Wnt family member 9A
chr1	228080764	228084469	3706	Promoter (<=1kb)	1	228082660	228099212	16553	1	375	0	ENSG00000143761	ARF1	ADP ribosylation factor 1
chr1	228101284	228104260	2977	Promoter (1-2kb)	1	228100726	228105411	4686	2	79169	1151	ENSG00000143793	C1orf35	chromosome 1 open reading frame 35
chr1	228108392	228110322	1931	Promoter (<=1kb)	1	228106679	228109312	2634	2	128308	0	ENSG00000162910	MRPL55	mitochondrial ribosomal protein L55
chr1	228139190	228141443	2254	Promoter (<=1kb)	1	228139962	228148984	9023	1	2987	0	ENSG00000143774	GUK1	guanylate kinase 1
chr1	228164732	228167201	2470	Promoter (<=1kb)	1	228165815	228182257	16443	1	200205	0	ENSG00000181873	IBA57	iron-sulfur cluster assembly factor IBA57
chr1	228173269	228175655	2387	3' UTR	1	228165815	228182257	16443	1	200205	7454	ENSG00000181873	IBA57	iron-sulfur cluster assembly factor IBA57
chr1	228456772	228459837	3066	Promoter (<=1kb)	1	228458107	228460470	2364	1	128312	0	ENSG00000196890	HIST3H2BB	histone cluster 3 H2B family member b
chr1	228485756	228489020	3265	Promoter (<=1kb)	1	228487061	228495766	8706	1	149603	0	ENSG00000168159	RNF187	ring finger protein 187
chr1	228734541	228736887	2347	Promoter (<=1kb)	1	228735077	228746669	11593	1	58480	0	ENSG00000116574	RHOU	ras homolog family member U
chr1	228902626	228904143	1518	Distal Intergenic	1	228735077	228746669	11593	1	58480	167549	ENSG00000116574	RHOU	ras homolog family member U
chr1	229270070	229272494	2425	Promoter (<=1kb)	1	229258281	229271028	12748	2	105373159	0	NA	LOC105373159	uncharacterized LOC105373159
chr1	229341361	229343916	2556	Promoter (<=1kb)	1	229321005	229343294	22290	2	126731	0	ENSG00000154429	CCSAP	centriole, cilia and spindle associated protein
chr1	229507710	229509115	1406	Promoter (<=1kb)	1	229508501	229514272	5772	1	101927478	0	NA	LOC101927478	uncharacterized LOC101927478
chr1	229557361	229559940	2580	Promoter (<=1kb)	1	229516582	229558695	42114	2	23456	0	ENSG00000135776	ABCB10	ATP binding cassette subfamily B member 10
chr1	229624911	229627259	2349	Promoter (<=1kb)	1	229593111	229626047	32937	2	27097	0	ENSG00000135801	TAF5L	TATA-box binding protein associated factor 5 like
chr1	230066139	230069211	3073	5' UTR	1	230057990	230282124	224135	1	2590	8149	ENSG00000143641	GALNT2	polypeptide N-acetylgalactosaminyltransferase 2
chr1	230184800	230186959	2160	Intron (ENST00000494106.1/2590, intron 2 of 6)	1	230057990	230282124	224135	1	2590	126810	ENSG00000143641	GALNT2	polypeptide N-acetylgalactosaminyltransferase 2
chr1	230424864	230427407	2544	Promoter (<=1kb)	1	230314482	230426371	111890	2	79605	0	ENSG00000177614	PGBD5	piggyBac transposable element derived 5
chr1	230641644	230643259	1616	Promoter (<=1kb)	1	230642489	230693982	51494	1	22796	0	ENSG00000135775	COG2	component of oligomeric golgi complex 2
chr1	230867407	230869896	2490	Promoter (<=1kb)	1	230837119	230869589	32471	2	84886	0	ENSG00000119280	C1orf198	chromosome 1 open reading frame 198
chr1	230977388	230979870	2483	Promoter (<=1kb)	1	230978981	231000595	21615	1	64801	0	ENSG00000173409	ARV1	ARV1 homolog, fatty acid homeostasis modulator
chr1	231038759	231041567	2809	Promoter (<=1kb)	1	231018958	231040246	21289	2	375061	0	ENSG00000182118	FAM89A	family with sequence similarity 89 member A
chr1	231161308	231164337	3030	Promoter (<=1kb)	1	231162112	231221556	59445	1	440730	0	ENSG00000119283	TRIM67	tripartite motif containing 67
chr1	231336471	231338964	2494	Promoter (<=1kb)	1	231332753	231337852	5100	2	149371	0	ENSG00000116903	EXOC8	exocyst complex component 8
chr1	231420397	231423425	3029	Promoter (1-2kb)	1	231363751	231425044	61294	2	54583	1619	ENSG00000135766	EGLN1	egl-9 family hypoxia inducible factor 1
chr1	231527530	231529401	1872	Promoter (<=1kb)	1	231528653	231819244	290592	1	100303453	0	ENSG00000270106	TSNAX-DISC1	TSNAX-DISC1 readthrough (NMD candidate)
chr1	232628693	232631502	2810	Distal Intergenic	1	232397965	232561558	163594	2	57568	-67135	ENSG00000116991	SIPA1L2	signal induced proliferation associated 1 like 2
chr1	233294941	233296335	1395	Promoter (<=1kb)	1	232983435	233295713	312279	2	80003	0	ENSG00000135749	PCNX2	pecanex 2
chr1	233326527	233329628	3102	Promoter (<=1kb)	1	233327768	233385148	57381	1	84451	0	ENSG00000143674	MAP3K21	mitogen-activated protein kinase kinase kinase 21
chr1	233613079	233615792	2714	Promoter (<=1kb)	1	233614004	233672512	58509	1	3775	0	ENSG00000135750	KCNK1	potassium two pore domain channel subfamily K member 1
chr1	233903972	233906146	2175	Promoter (<=1kb)	1	233904933	234324516	419584	1	148641	0	ENSG00000183780	SLC35F3	solute carrier family 35 member F3
chr1	234213931	234215713	1783	5' UTR	1	234306467	234306539	73	1	100616380	-90754	ENSG00000264377	MIR4671	microRNA 4671
chr1	234477672	234480010	2339	Promoter (<=1kb)	1	234391313	234479103	87791	2	6894	0	ENSG00000059588	TARBP1	TAR (HIV-1) RNA binding protein 1
chr1	234530487	234532951	2465	Promoter (<=1kb)	1	234527891	234531779	3889	2	100506795	0	ENSG00000231768	LINC01354	long intergenic non-protein coding RNA 1354
chr1	234599048	234601117	2070	Distal Intergenic	1	234604269	234609525	5257	2	359948	8408	ENSG00000168264	IRF2BP2	interferon regulatory factor 2 binding protein 2
chr1	234606887	234612993	6107	Promoter (<=1kb)	1	234604269	234609525	5257	2	359948	0	ENSG00000168264	IRF2BP2	interferon regulatory factor 2 binding protein 2
chr1	234722642	234725801	3160	Promoter (<=1kb)	1	234724042	234736720	12679	1	100506810	0	ENSG00000227630	LINC01132	long intergenic non-protein coding RNA 1132
chr1	234893728	234895232	1505	Distal Intergenic	1	234957342	234970062	12721	2	101927851	74830	ENSG00000238005	LOC101927851	uncharacterized LOC101927851
chr1	234917189	234920159	2971	Distal Intergenic	1	234957342	234970062	12721	2	101927851	49903	ENSG00000238005	LOC101927851	uncharacterized LOC101927851
chr1	234959639	234963785	4147	Exon (ENST00000423963.1/ENST00000423963.1, exon 2 of 2)	1	234957342	234970062	12721	2	101927851	6277	ENSG00000238005	LOC101927851	uncharacterized LOC101927851
chr1	235072686	235074679	1994	Exon (ENST00000628622.1/ENST00000628622.1, exon 1 of 3)	1	235127803	235127937	135	2	677802	53258	ENSG00000207181	SNORA14B	small nucleolar RNA, H/ACA box 14B
chr1	235502815	235506237	3423	Promoter (<=1kb)	1	235449923	235504481	54559	2	148789	0	ENSG00000162885	B3GALNT2	beta-1,3-N-acetylgalactosaminyltransferase 2
chr1	235865701	235867873	2173	5' UTR	1	235853000	235853060	61	2	100302139	-12641	ENSG00000222831	MIR1537	microRNA 1537
chr1	236096512	236098112	1601	Distal Intergenic	1	235975830	236065162	89333	2	4811	-31350	ENSG00000116962	NID1	nidogen 1
chr1	236280943	236282873	1931	Promoter (<=1kb)	1	236215555	236281985	66431	2	56605	0	ENSG00000086619	ERO1B	endoplasmic reticulum oxidoreductase 1 beta
chr1	236522728	236524996	2269	Promoter (<=1kb)	1	236523052	236524508	1457	2	100287902	0	ENSG00000223776	LGALS8-AS1	LGALS8 antisense RNA 1
chr1	239385931	239387743	1813	Promoter (<=1kb)	1	239386565	239915452	528888	1	1131	0	ENSG00000133019	CHRM3	cholinergic receptor muscarinic 3
chr1	240611287	240612897	1611	Promoter (<=1kb)	1	240489573	240612149	122577	2	64388	0	ENSG00000180875	GREM2	gremlin 2, DAN family BMP antagonist
chr1	241518516	241520157	1642	Promoter (<=1kb)	1	241497603	241519761	22159	2	2271	0	ENSG00000091483	FH	fumarate hydratase
chr1	241638977	241641361	2385	5' UTR	1	241652278	241802133	149856	1	128025	-10917	ENSG00000162843	WDR64	WD repeat domain 64
chr1	241847476	241848989	1514	Promoter (<=1kb)	1	241847967	241895148	47182	1	9156	0	ENSG00000174371	EXO1	exonuclease 1
chr1	242523411	242525648	2238	Promoter (<=1kb)	1	242082986	242524696	441711	2	200150	0	ENSG00000180287	PLD5	phospholipase D family member 5
chr1	243253891	243256852	2962	5' UTR	1	243346176	243346255	80	1	100616343	-89324	ENSG00000265201	MIR4677	microRNA 4677
chr1	243432713	243434058	1346	Intron (ENST00000366541.7/10806, intron 16 of 17)	1	243346176	243346255	80	1	100616343	86537	ENSG00000265201	MIR4677	microRNA 4677
chr1	244047071	244050512	3442	Promoter (<=1kb)	1	244048939	244057476	8538	1	10472	0	ENSG00000179456	ZBTB18	zinc finger and BTB domain containing 18
chr1	244450483	244452896	2414	Promoter (<=1kb)	1	244408494	244452134	43641	2	159	0	ENSG00000035687	ADSS	adenylosuccinate synthase
chr1	244652083	244654340	2258	Promoter (<=1kb)	1	244652935	244709033	56099	1	51029	0	ENSG00000121644	DESI2	desumoylating isopeptidase 2
chr1	244729854	244731663	1810	5' UTR	1	244652935	244709033	56099	1	51029	76919	ENSG00000121644	DESI2	desumoylating isopeptidase 2
chr1	244834100	244836712	2613	Promoter (<=1kb)	1	244835322	244845057	9736	1	116228	0	ENSG00000203667	COX20	cytochrome c oxidase assembly factor COX20
chr1	244862266	244865301	3036	Promoter (<=1kb)	1	244840638	244864560	23923	2	3192	0	ENSG00000153187	HNRNPU	heterogeneous nuclear ribonucleoprotein U
chr1	244969023	244972187	3165	Promoter (<=1kb)	1	244969705	245127164	157460	1	84288	0	ENSG00000203666	EFCAB2	EF-hand calcium binding domain 2
chr1	245153033	245157560	4528	5' UTR	1	245206444	245234501	28058	2	111216275	76941	ENSG00000232192	KIF26B-AS1	KIF26B antisense RNA 1
chr1	245997395	245998709	1315	Intron (ENST00000630181.2/64754, intron 5 of 11)	1	245749342	246507312	757971	2	64754	508603	ENSG00000185420	SMYD3	SET and MYND domain containing 3
chr1	246505964	246508230	2267	Promoter (<=1kb)	1	245749342	246507312	757971	2	64754	0	ENSG00000185420	SMYD3	SET and MYND domain containing 3
chr1	246565224	246567547	2324	Promoter (<=1kb)	1	246566444	246668584	102141	1	163882	0	ENSG00000162852	CNST	consortin, connexin sorting protein
chr1	246723299	246725319	2021	Promoter (<=1kb)	1	246724047	246768137	44091	1	51097	0	ENSG00000143653	SCCPDH	saccharopine dehydrogenase (putative)
chr1	246930401	246932812	2412	Promoter (<=1kb)	1	246839098	246931967	92870	2	25909	0	ENSG00000153207	AHCTF1	AT-hook containing transcription factor 1
chr1	247006856	247008795	1940	Promoter (<=1kb)	1	246945547	247008093	62547	2	57116	0	ENSG00000197472	ZNF695	zinc finger protein 695
chr1	247077589	247079561	1973	Promoter (<=1kb)	1	246945547	247078811	133265	2	100533111	0	ENSG00000135747	ZNF670-ZNF695	ZNF670-ZNF695 readthrough (NMD candidate)
chr1	247103183	247105105	1923	Promoter (<=1kb)	1	247099962	247104372	4411	2	79862	0	ENSG00000188295	ZNF669	zinc finger protein 669
chr1	247125790	247127711	1922	Intron (ENST00000472531.5/7678, intron 3 of 3)	1	247110160	247112417	2258	2	388759	-13373	ENSG00000221953	C1orf229	chromosome 1 open reading frame 229
chr1	247170802	247172389	1588	Promoter (<=1kb)	1	247121975	247172016	50042	2	7678	0	ENSG00000196418	ZNF124	zinc finger protein 124
chr1	247330182	247333168	2987	Promoter (<=1kb)	1	247297412	247331846	34435	2	84838	0	ENSG00000162714	ZNF496	zinc finger protein 496
chr1	248836995	248839963	2969	Promoter (<=1kb)	1	248838210	248849517	11308	1	79894	0	ENSG00000171161	ZNF672	zinc finger protein 672
chr1	248857176	248860023	2848	Promoter (<=1kb)	1	248850006	248859144	9139	2	55657	0	ENSG00000171163	ZNF692	zinc finger protein 692
chr1	248872048	248874576	2529	Distal Intergenic	1	248850006	248859144	9139	2	55657	-12904	ENSG00000171163	ZNF692	zinc finger protein 692
chr1	248905565	248907540	1976	Promoter (<=1kb)	1	248906196	248919946	13751	1	267002	0	ENSG00000185220	PGBD2	piggyBac transposable element derived 2
chr10	133826	136991	3166	Promoter (<=1kb)	10	134465	254637	120173	1	10771	0	ENSG00000015171	ZMYND11	zinc finger MYND-type containing 11
chr10	546427	548125	1699	Intron (ENST00000280886.11/22982, intron 1 of 36)	10	628638	631255	2618	1	101930421	-80513	ENSG00000225140	LOC101930421	uncharacterized LOC101930421
chr10	688052	690687	2636	Promoter (<=1kb)	10	274190	689668	415479	2	22982	0	ENSG00000151240	DIP2C	disco interacting protein 2 homolog C
chr10	930012	933280	3269	Promoter (<=1kb)	10	933026	942743	9718	1	101927762	0	ENSG00000229869	LOC101927762	uncharacterized LOC101927762
chr10	987222	989534	2313	Promoter (<=1kb)	10	988019	1019936	31918	1	23560	0	ENSG00000107937	GTPBP4	GTP binding protein 4
chr10	1048075	1050189	2115	Promoter (<=1kb)	10	1049538	1132384	82847	1	22884	0	ENSG00000047056	WDR37	WD repeat domain 37
chr10	1055505	1057930	2426	5' UTR	10	1049538	1132384	82847	1	22884	5967	ENSG00000047056	WDR37	WD repeat domain 37
chr10	1732321	1733721	1401	Intron (ENST00000381312.5/105, intron 1 of 9)	10	1177318	1737476	560159	2	105	3755	ENSG00000185736	ADARB2	adenosine deaminase RNA specific B2 (inactive)
chr10	3066205	3069818	3614	Promoter (<=1kb)	10	3066333	3137712	71380	1	5214	0	ENSG00000067057	PFKP	phosphofructokinase, platelet
chr10	3171470	3174430	2961	Promoter (<=1kb)	10	3137728	3172841	35114	2	10531	0	ENSG00000107959	PITRM1	pitrilysin metallopeptidase 1
chr10	3782510	3786905	4396	Promoter (<=1kb)	10	3775996	3785281	9286	2	1316	0	ENSG00000067082	KLF6	Kruppel like factor 6
chr10	3851767	3854879	3113	Distal Intergenic	10	3833950	3834728	779	1	105376365	17817	ENSG00000230573	LINC02639	long intergenic non-protein coding RNA 2639
chr10	4280170	4281712	1543	Distal Intergenic	10	4201141	4243912	42772	2	100652988	-36258	NA	LINC00702	long intergenic non-protein coding RNA 702
chr10	5411868	5413488	1621	Promoter (<=1kb)	10	5412551	5458463	45913	1	10276	0	ENSG00000173848	NET1	neuroepithelial cell transforming 1
chr10	5502454	5505164	2711	Promoter (2-3kb)	10	5498697	5499555	859	2	51806	-2899	ENSG00000178372	CALML5	calmodulin like 5
chr10	5665477	5667388	1912	Promoter (<=1kb)	10	5638867	5666595	27729	2	79754	0	ENSG00000196372	ASB13	ankyrin repeat and SOCS box containing 13
chr10	5684041	5686028	1988	Promoter (<=1kb)	10	5684838	5763740	78903	1	54906	0	ENSG00000108021	TASOR2	transcription activation suppressor family member 2
chr10	5812168	5814736	2569	5' UTR	10	5765223	5842132	76910	2	2665	27396	ENSG00000057608	GDI2	GDP dissociation inhibitor 2
chr10	5976356	5979097	2742	Promoter (<=1kb)	10	5943639	5978187	34549	2	3601	0	ENSG00000134470	IL15RA	interleukin 15 receptor subunit alpha
chr10	6088147	6090075	1929	Promoter (<=1kb)	10	6088987	6117457	28471	1	84991	0	ENSG00000134453	RBM17	RNA binding motif protein 17
chr10	6143841	6146444	2604	Promoter (<=1kb)	10	6144934	6254644	109711	1	5209	0	ENSG00000170525	PFKFB3	6-phosphofructo-2-kinase/fructose-2,6-biphosphatase 3
chr10	6162779	6165013	2235	5' UTR	10	6152207	6152262	56	2	100628560	-10517	ENSG00000283634	MIR3155B	microRNA 3155b
chr10	6200619	6204970	4352	5' UTR	10	6152207	6152262	56	2	100628560	-48357	ENSG00000283634	MIR3155B	microRNA 3155b
chr10	6254194	6257409	3216	3' UTR	10	6277687	6335982	58296	1	399715	-20278	ENSG00000215244	LINC02649	long intergenic non-protein coding RNA 2649
chr10	7787313	7789245	1933	Promoter (<=1kb)	10	7750962	7787981	37020	2	22944	0	ENSG00000151657	KIN	Kin17 DNA and RNA binding protein
chr10	7817638	7819456	1819	Promoter (<=1kb)	10	7818504	8016627	198124	1	83860	0	ENSG00000165632	TAF3	TATA-box binding protein associated factor 3
chr10	8048080	8052802	4723	Promoter (<=1kb)	10	8050450	8053484	3035	2	399717	682	ENSG00000197308	GATA3-AS1	GATA3 antisense RNA 1
chr10	8326031	8327874	1844	Distal Intergenic	10	8259331	8268305	8975	2	100507143	-57726	ENSG00000232170	LINC00708	long intergenic non-protein coding RNA 708
chr10	11610333	11612633	2301	Promoter (<=1kb)	10	11453946	11611754	157809	2	9712	0	ENSG00000148429	USP6NL	USP6 N-terminal like
chr10	11741280	11743716	2437	Promoter (<=1kb)	10	11742366	11764070	21705	1	79746	0	ENSG00000134463	ECHDC3	enoyl-CoA hydratase domain containing 3
chr10	11822421	11824519	2099	Promoter (<=1kb)	10	11823339	11872277	48939	1	254427	0	ENSG00000148426	PROSER2	proline and serine rich 2
chr10	12041804	12044053	2250	Promoter (<=1kb)	10	11920022	12043170	123149	2	26019	0	ENSG00000151461	UPF2	UPF2 regulator of nonsense mediated mRNA decay
chr10	12067664	12069968	2305	Promoter (<=1kb)	10	12068972	12123225	54254	1	55526	0	ENSG00000181192	DHTKD1	dehydrogenase E1 and transketolase domain containing 1
chr10	12128202	12130651	2450	Promoter (<=1kb)	10	12129637	12169961	40325	1	55176	0	ENSG00000065665	SEC61A2	SEC61 translocon alpha 2 subunit
chr10	12194722	12196956	2235	Promoter (<=1kb)	10	12165325	12196144	30820	2	11164	0	ENSG00000165609	NUDT5	nudix hydrolase 5
chr10	12348198	12351276	3079	Promoter (<=1kb)	10	12349482	12835545	486064	1	57118	0	ENSG00000183049	CAMK1D	calcium/calmodulin dependent protein kinase ID
chr10	12604906	12606743	1838	Intron (ENST00000619168.4/57118, intron 2 of 10)	10	12578753	12578823	71	1	100616151	26153	ENSG00000263584	MIR4480	microRNA 4480
chr10	13000932	13002651	1720	5' UTR	10	13099449	13138308	38860	1	10133	-96798	ENSG00000123240	OPTN	optineurin
chr10	13298868	13300959	2092	Promoter (1-2kb)	10	13277796	13302412	24617	2	5264	1453	ENSG00000107537	PHYH	phytanoyl-CoA 2-hydroxylase
chr10	13344952	13350597	5646	Promoter (<=1kb)	10	13317424	13348298	30875	2	22929	0	ENSG00000086475	SEPHS1	selenophosphate synthetase 1
chr10	13439746	13441141	1396	3' UTR	10	13438484	13528974	90491	2	222389	87833	ENSG00000165626	BEND7	BEN domain containing 7
chr10	13586261	13587851	1591	Promoter (<=1kb)	10	13586927	13655929	69003	1	8559	0	ENSG00000165630	PRPF18	pre-mRNA processing factor 18
chr10	14602920	14605437	2518	5' UTR	10	13643706	14462142	818437	2	55691	-140778	ENSG00000151474	FRMD4A	FERM domain containing 4A
chr10	14836950	14839752	2803	Promoter (<=1kb)	10	14819250	14838575	19326	2	441549	0	ENSG00000185267	CDNF	cerebral dopamine neurotrophic factor
chr10	14877653	14880296	2644	Promoter (<=1kb)	10	14878820	14904315	25496	1	79723	0	ENSG00000152455	SUV39H2	suppressor of variegation 3-9 homolog 2
chr10	14953076	14955774	2699	Promoter (<=1kb)	10	14897359	14954432	57074	2	64421	0	ENSG00000152457	DCLRE1C	DNA cross-link repair 1C
chr10	15087835	15089732	1898	Promoter (<=1kb)	10	15077523	15088776	11254	2	414149	0	ENSG00000176244	ACBD7	acyl-CoA binding domain containing 7
chr10	15096368	15098518	2151	Promoter (<=1kb)	10	15097180	15106130	8951	1	10557	0	ENSG00000152464	RPP38	ribonuclease P/MRP subunit p38
chr10	15167253	15169864	2612	Promoter (<=1kb)	10	15102584	15168693	66110	2	9397	0	ENSG00000152465	NMT2	N-myristoyltransferase 2
chr10	17200582	17202506	1925	Promoter (<=1kb)	10	17142254	17202054	59801	2	1787	0	ENSG00000107614	TRDMT1	tRNA aspartic acid methyltransferase 1
chr10	17452823	17455439	2617	Promoter (<=1kb)	10	17318383	17454330	135948	2	338596	0	ENSG00000148488	ST8SIA6	ST8 alpha-N-acetyl-neuraminide alpha-2,8-sialyltransferase 6
chr10	17615932	17618193	2262	Promoter (<=1kb)	10	17589032	17617377	28346	2	9200	0	ENSG00000165996	HACD1	3-hydroxyacyl-CoA dehydratase 1
chr10	18139510	18141958	2449	Promoter (<=1kb)	10	18140677	18543557	402881	1	783	0	ENSG00000165995	CACNB2	calcium voltage-gated channel auxiliary subunit beta 2
chr10	18658803	18660584	1782	Promoter (<=1kb)	10	18545561	18659285	113725	2	221078	0	ENSG00000241058	NSUN6	NOP2/Sun RNA methyltransferase 6
chr10	21172615	21175400	2786	Promoter (<=1kb)	10	21174014	21175048	1035	1	100128511	0	ENSG00000231920	NEBL-AS1	NEBL antisense RNA 1
chr10	21493955	21498138	4184	Promoter (<=1kb)	10	21496562	21496641	80	2	100302129	0	ENSG00000222071	MIR1915	microRNA 1915
chr10	21515876	21518275	2400	5' UTR	10	21524675	21743630	218956	1	8028	-6400	ENSG00000078403	MLLT10	MLLT10 histone lysine methyltransferase DOT1L cofactor
chr10	21525275	21527420	2146	Promoter (<=1kb)	10	21513478	21526368	12891	2	387640	0	ENSG00000180592	SKIDA1	SKI/DACH domain containing 1
chr10	21533040	21536299	3260	5' UTR	10	21513478	21526368	12891	2	387640	-6672	ENSG00000180592	SKIDA1	SKI/DACH domain containing 1
chr10	22002458	22004495	2038	Promoter (<=1kb)	10	21756537	22003769	247233	2	64215	0	ENSG00000136770	DNAJC1	DnaJ heat shock protein family (Hsp40) member C1
chr10	22228683	22230175	1493	Distal Intergenic	10	22208814	22210021	1208	2	340900	-18662	ENSG00000223601	EBLN1	endogenous Bornavirus like nucleoprotein 1
chr10	22319671	22323151	3481	Promoter (<=1kb)	10	22321211	22331484	10274	1	648	0	ENSG00000168283	BMI1	BMI1 proto-oncogene, polycomb ring finger
chr10	22324697	22326521	1825	5' UTR	10	22321211	22331484	10274	1	648	3486	ENSG00000168283	BMI1	BMI1 proto-oncogene, polycomb ring finger
chr10	22339924	22342282	2359	Exon (ENST00000607385.1/ENST00000607385.1, exon 1 of 1)	10	22345445	22454224	108780	1	9576	-3163	ENSG00000077327	SPAG6	sperm associated antigen 6
chr10	22435959	22438463	2505	Intron (ENST00000487973.1/9576, intron 2 of 3)	10	22345445	22454224	108780	1	9576	90514	ENSG00000077327	SPAG6	sperm associated antigen 6
chr10	22712754	22715615	2862	Promoter (<=1kb)	10	22534849	22714555	179707	2	5305	0	ENSG00000150867	PIP4K2A	phosphatidylinositol-5-phosphate 4-kinase type 2 alpha
chr10	23094788	23096775	1988	Promoter (<=1kb)	10	23095506	23122013	26508	1	22921	0	ENSG00000148450	MSRB2	methionine sulfoxide reductase B2
chr10	23437963	23440966	3004	Promoter (<=1kb)	10	23439458	23442390	2933	1	220213	0	ENSG00000165312	OTUD1	OTU deubiquitinase 1
chr10	24207591	24209514	1924	5' UTR	10	24275685	24275781	97	1	693188	-66171	ENSG00000207930	MIR603	microRNA 603
chr10	24469114	24470952	1839	Intron (ENST00000376462.5/56243, intron 6 of 18)	10	24275685	24275781	97	1	693188	193429	ENSG00000207930	MIR603	microRNA 603
chr10	24721879	24725583	3705	Promoter (<=1kb)	10	24583609	24723668	140060	2	57584	0	ENSG00000107863	ARHGAP21	Rho GTPase activating protein 21
chr10	25015865	25017826	1962	Promoter (<=1kb)	10	25016658	25026664	10007	1	79896	0	ENSG00000185875	THNSL1	threonine synthase like 1
chr10	25173683	25177064	3382	Promoter (<=1kb)	10	25158072	25176276	18205	2	100128811	0	ENSG00000233642	GPR158-AS1	GPR158 antisense RNA 1
chr10	26696662	26698627	1966	Promoter (<=1kb)	10	26697659	26746798	49140	1	23590	0	ENSG00000148459	PDSS1	decaprenyl diphosphate synthase subunit 1
chr10	26859672	26861644	1973	Promoter (<=1kb)	10	26746593	26861087	114495	2	10006	0	ENSG00000136754	ABI1	abl interactor 1
chr10	27153484	27156978	3495	Promoter (<=1kb)	10	27110112	27155266	45155	2	10730	0	ENSG00000136758	YME1L1	YME1 like 1 ATPase
chr10	27239335	27243827	4493	Promoter (<=1kb)	10	27195214	27242130	46917	2	91452	0	ENSG00000107897	ACBD5	acyl-CoA binding domain containing 5
chr10	27503560	27505662	2103	Promoter (<=1kb)	10	27504174	27542237	38064	1	22931	0	ENSG00000099246	RAB18	RAB18, member RAS oncogene family
chr10	27740998	27746834	5837	Promoter (<=1kb)	10	27744786	27767794	23009	1	101929202	0	NA	MKX-AS1	MKX antisense RNA 1
chr10	27998074	27999686	1613	Promoter (<=1kb)	10	27812164	27999048	186885	2	55130	0	ENSG00000169126	ARMC4	armadillo repeat containing 4
chr10	28301736	28304008	2273	Exon (ENST00000634334.1/ENST00000634334.1, exon 1 of 3)	10	28289258	28289350	93	2	102465880	-12386	ENSG00000275036	MIR8086	microRNA 8086
chr10	28531532	28534806	3275	Promoter (<=1kb)	10	28522652	28532743	10092	2	220906	0	NA	WAC-AS1	WAC antisense RNA 1 (head to head)
chr10	28676661	28679076	2416	Promoter (<=1kb)	10	28677342	28682939	5598	1	25805	0	ENSG00000095739	BAMBI	BMP and activin membrane bound inhibitor
chr10	29104110	29106141	2032	Distal Intergenic	10	29289061	29318328	29268	1	84569	-182920	ENSG00000120563	LYZL1	lysozyme like 1
chr10	29409162	29410863	1702	Promoter (<=1kb)	10	29409402	29487745	78344	1	102724316	0	ENSG00000224597	SVIL-AS1	SVIL antisense RNA 1
chr10	29734682	29737881	3200	Promoter (<=1kb)	10	29457338	29736781	279444	2	6840	0	ENSG00000197321	SVIL	supervillin
chr10	30432345	30436187	3843	Promoter (<=1kb)	10	30433937	30461833	27897	1	1326	0	ENSG00000107968	MAP3K8	mitogen-activated protein kinase kinase kinase 8
chr10	31030882	31033329	2448	Promoter (<=1kb)	10	30820207	31031937	211731	2	220929	0	ENSG00000183621	ZNF438	zinc finger protein 438
chr10	31317740	31322128	4389	Promoter (<=1kb)	10	31206278	31320447	114170	2	220930	0	ENSG00000237036	ZEB1-AS1	ZEB1 antisense RNA 1
chr10	31602474	31604597	2124	Exon (ENST00000649682.1/ENST00000649682.1, exon 1 of 4)	10	31206278	31320447	114170	2	220930	-282027	ENSG00000237036	ZEB1-AS1	ZEB1 antisense RNA 1
chr10	31759031	31761073	2043	Distal Intergenic	10	31805404	31928876	123473	2	94134	167803	ENSG00000165322	ARHGAP12	Rho GTPase activating protein 12
chr10	31927534	31929942	2409	Promoter (<=1kb)	10	31805404	31928876	123473	2	94134	0	ENSG00000165322	ARHGAP12	Rho GTPase activating protein 12
chr10	32055038	32057368	2331	Promoter (<=1kb)	10	32009010	32056431	47422	2	3799	0	ENSG00000170759	KIF5B	kinesin family member 5B
chr10	32345702	32348227	2526	Promoter (<=1kb)	10	32347397	32374488	27092	1	102031319	0	ENSG00000229327	LOC102031319	uncharacterized LOC102031319
chr10	32445464	32447179	1716	Promoter (<=1kb)	10	32446140	32882874	436735	1	79741	0	ENSG00000216937	CCDC7	coiled-coil domain containing 7
chr10	32956959	32959456	2498	5' UTR	10	32900319	33005792	105474	2	3688	46336	ENSG00000150093	ITGB1	integrin subunit beta 1
chr10	33333378	33337843	4466	Promoter (<=1kb)	10	33177492	33336262	158771	2	8829	0	ENSG00000099250	NRP1	neuropilin 1
chr10	34813578	34816580	3003	Promoter (<=1kb)	10	34815767	34816386	620	1	100505601	0	ENSG00000226386	PARD3-AS1	PARD3 antisense RNA 1
chr10	35089515	35091237	1723	Promoter (<=1kb)	10	35008551	35090642	82092	2	8453	0	ENSG00000108094	CUL2	cullin 2
chr10	35125817	35128586	2770	Promoter (<=1kb)	10	35126791	35212958	86168	1	1390	0	ENSG00000095794	CREM	cAMP responsive element modulator
chr10	35335281	35338238	2958	5' UTR	10	35247025	35572669	325645	1	219771	88256	ENSG00000108100	CCNY	cyclin Y
chr10	35639388	35644239	4852	Promoter (<=1kb)	10	35641172	35641252	81	2	100616500	0	ENSG00000284265	MIR4683	microRNA 4683
chr10	37788966	37790924	1959	Intron (ENST00000615949.6/57209, intron 6 of 6)	10	37794276	37796109	1834	2	100419868	5185	NA	ZNF33BP1	zinc finger protein 33B pseudogene 1
chr10	37856685	37858654	1970	Promoter (<=1kb)	10	37775371	37858106	82736	2	57209	0	ENSG00000198105	ZNF248	zinc finger protein 248
chr10	37975471	37977127	1657	Promoter (<=1kb)	10	37949572	37976633	27062	2	219749	0	ENSG00000175395	ZNF25	zinc finger protein 25
chr10	38401472	38403925	2454	Promoter (<=1kb)	10	38383069	38402916	19848	2	285961	0	NA	SEPTIN7P9	septin 7 pseudogene 9
chr10	42474949	42476707	1759	Promoter (<=1kb)	10	42408168	42475349	67182	2	414194	0	ENSG00000182632	CCNYL2	cyclin Y like 2 (pseudogene)
chr10	42637130	42639361	2232	Promoter (<=1kb)	10	42574185	42638568	64384	2	7582	0	ENSG00000196693	ZNF33B	zinc finger protein 33B
chr10	42781609	42783621	2013	Promoter (<=1kb)	10	42782801	42834937	52137	1	9790	0	ENSG00000165733	BMS1	BMS1 ribosome biogenesis factor
chr10	43025757	43027302	1546	Distal Intergenic	10	42997563	42997681	119	1	100847014	28194	ENSG00000263795	MIR5100	microRNA 5100
chr10	43076339	43078357	2019	Promoter (<=1kb)	10	43077027	43130351	53325	1	5979	0	ENSG00000165731	RET	ret proto-oncogene
chr10	43136864	43139608	2745	Promoter (<=1kb)	10	43138486	43185308	46823	1	55454	0	ENSG00000169826	CSGALNACT2	chondroitin sulfate N-acetylgalactosaminyltransferase 2
chr10	43228616	43230914	2299	5' UTR	10	43194535	43266919	72385	2	221002	36005	ENSG00000198915	RASGEF1A	RasGEF domain family member 1A
chr10	43395449	43399050	3602	5' UTR	10	43385617	43409166	23550	2	3185	10116	ENSG00000169813	HNRNPF	heterogeneous nuclear ribonucleoprotein F
chr10	43405937	43410355	4419	Promoter (<=1kb)	10	43385617	43409166	23550	2	3185	0	ENSG00000169813	HNRNPF	heterogeneous nuclear ribonucleoprotein F
chr10	43435520	43438110	2591	Promoter (<=1kb)	10	43436841	43483179	46339	1	642819	0	ENSG00000243660	ZNF487	zinc finger protein 487
chr10	43454524	43456665	2142	Exon (ENST00000490208.1/642819, exon 2 of 2)	10	43436841	43483179	46339	1	642819	17683	ENSG00000243660	ZNF487	zinc finger protein 487
chr10	43573354	43575341	1988	Promoter (<=1kb)	10	43556344	43574618	18275	2	8187	0	ENSG00000196793	ZNF239	zinc finger protein 239
chr10	43605883	43607392	1510	Promoter (<=1kb)	10	43606407	43617903	11497	1	220992	0	ENSG00000198298	ZNF485	zinc finger protein 485
chr10	43647959	43649847	1889	Promoter (<=1kb)	10	43643859	43648856	4998	2	7580	0	ENSG00000169740	ZNF32	zinc finger protein 32
chr10	43688670	43690895	2226	Distal Intergenic	10	43643859	43648856	4998	2	7580	-39814	ENSG00000169740	ZNF32	zinc finger protein 32
chr10	44383528	44387629	4102	Promoter (<=1kb)	10	44370165	44386493	16329	2	6387	0	ENSG00000107562	CXCL12	C-X-C motif chemokine ligand 12
chr10	44864083	44866092	2010	Intron (ENST00000450287.2/220980, intron 2 of 7)	10	44911200	44937002	25803	1	643236	-45108	ENSG00000187783	TMEM72	transmembrane protein 72
chr10	44958741	44960764	2024	Promoter (<=1kb)	10	44811024	44959689	148666	2	220980	0	ENSG00000224812	TMEM72-AS1	TMEM72 antisense RNA 1
chr10	44974469	44975909	1441	Promoter (2-3kb)	10	44970981	44978810	7830	2	11067	2901	ENSG00000165507	DEPP1	DEPP1 autophagy regulator
chr10	45000348	45002783	2436	Promoter (<=1kb)	10	44997698	45000888	3191	2	220979	0	ENSG00000165511	C10orf25	chromosome 10 open reading frame 25
chr10	45372689	45375292	2604	5' UTR	10	45164014	45164088	75	1	100422988	208675	ENSG00000263476	MIR3156-1	microRNA 3156-1
chr10	45593694	45595931	2238	5' UTR	10	45615501	45672780	57280	2	93550	76849	ENSG00000172671	ZFAND4	zinc finger AN1-type containing 4
chr10	45671572	45673720	2149	Promoter (<=1kb)	10	45615501	45672780	57280	2	93550	0	ENSG00000172671	ZFAND4	zinc finger AN1-type containing 4
chr10	45726282	45728162	1881	Promoter (<=1kb)	10	45727200	45792961	65762	1	253725	0	ENSG00000172661	WASHC2C	WASH complex subunit 2C
chr10	46021927	46024428	2502	5' UTR	10	46005088	46030714	25627	2	8031	6286	ENSG00000266412	NCOA4	nuclear receptor coactivator 4
chr10	46029421	46031342	1922	Promoter (<=1kb)	10	46005088	46030714	25627	2	8031	0	ENSG00000266412	NCOA4	nuclear receptor coactivator 4
chr10	46105565	46107667	2103	Promoter (1-2kb)	10	46109621	46131358	21738	1	653268	-1954	NA	AGAP7P	ArfGAP with GTPase domain, ankyrin repeat and PH domain 7, pseudogene
chr10	46282112	46285719	3608	Promoter (<=1kb)	10	46286345	46330207	43863	1	195977	-626	ENSG00000274209	ANTXRL	ANTXR like
chr10	46314749	46316034	1286	Intron (ENST00000622632.4/195977, intron 16 of 18)	10	46286345	46330207	43863	1	195977	28404	ENSG00000274209	ANTXRL	ANTXR like
chr10	46397084	46399350	2267	Exon (ENST00000616785.1/643650, exon 2 of 4)	10	46415853	46416413	561	1	728643	-16503	ENSG00000213412	HNRNPA1P33	heterogeneous nuclear ribonucleoprotein A1 pseudogene 33
chr10	46555139	46560234	5096	Promoter (<=1kb)	10	46549044	46555530	6487	2	9721	0	ENSG00000204175	GPRIN2	G protein regulated inducer of neurite outgrowth 2
chr10	46597425	46598729	1305	Promoter (<=1kb)	10	46582782	46598145	15364	2	101927699	0	NA	LOC101927699	uncharacterized LOC101927699
chr10	46634704	46636409	1706	Exon (ENST00000605984.1/ENST00000605984.1, exon 3 of 4)	10	46610474	46652025	41552	2	414241	15616	ENSG00000165874	SHLD2P1	shieldin complex subunit 2 pseudogene 1
chr10	46785814	46787583	1770	Promoter (<=1kb)	10	46786674	46811989	25316	1	399761	0	ENSG00000204177	BMS1P1	BMS1 pseudogene 1
chr10	47383526	47385520	1995	Promoter (<=1kb)	10	47365496	47384273	18778	2	118738	0	ENSG00000265763	ZNF488	zinc finger protein 488
chr10	47460518	47462517	2000	3' UTR	10	47460162	47484158	23997	2	653145	21641	ENSG00000265190	ANXA8	annexin A8
chr10	47552598	47554657	2060	Promoter (<=1kb)	10	47517816	47553514	35699	2	642826	0	NA	BMS1P2	BMS1 pseudogene 2
chr10	47705314	47707036	1723	Exon (ENST00000450289.1/ENST00000450289.1, exon 1 of 1)	10	47689707	47730436	40730	1	439965	15607	NA	SHLD2P3	shieldin complex subunit 2 pseudogene 3
chr10	47743027	47744653	1627	Distal Intergenic	10	47689707	47730436	40730	1	439965	53320	NA	SHLD2P3	shieldin complex subunit 2 pseudogene 3
chr10	47986100	47987651	1552	Exon (ENST00000610809.1/ENST00000610809.1, exon 2 of 2)	10	47995355	47999791	4437	2	100133093	12140	ENSG00000189090	FAM25G	family with sequence similarity 25 member G
chr10	48305938	48308046	2109	Promoter (<=1kb)	10	48306639	48439360	132722	1	5599	0	ENSG00000107643	MAPK8	mitogen-activated protein kinase 8
chr10	48522571	48525014	2444	5' UTR	10	48510525	48511589	1065	2	100689073	-10982	NA	ARHGAP22-IT1	ARHGAP22 intronic transcript 1
chr10	48655128	48657205	2078	Promoter (<=1kb)	10	48446034	48656265	210232	2	58504	0	ENSG00000128805	ARHGAP22	Rho GTPase activating protein 22
chr10	49397156	49399211	2056	Promoter (1-2kb)	10	49364181	49396016	31836	2	644168	-1140	ENSG00000165606	DRGX	dorsal root ganglia homeobox
chr10	49409486	49411433	1948	Distal Intergenic	10	49364181	49396016	31836	2	644168	-13470	ENSG00000165606	DRGX	dorsal root ganglia homeobox
chr10	49537883	49540080	2198	Promoter (<=1kb)	10	49455368	49539538	84171	2	2074	0	ENSG00000225830	ERCC6	ERCC excision repair 6, chromatin remodeling factor
chr10	49761336	49763222	1887	Promoter (<=1kb)	10	49734643	49762379	27737	2	55753	0	ENSG00000197444	OGDHL	oxoglutarate dehydrogenase like
chr10	50066856	50069138	2283	Promoter (<=1kb)	10	50021182	50067803	46622	2	100421577	0	ENSG00000235618	FAM21EP	family with sequence similarity 21, member A pseudogene
chr10	50579023	50580975	1953	Intron (ENST00000429490.5/259230, intron 2 of 9)	10	50624951	50641451	16501	1	104355295	-43976	NA	SGMS1-AS1	SGMS1 antisense RNA 1
chr10	50604584	50606597	2014	Intron (ENST00000429490.5/259230, intron 1 of 9)	10	50624951	50641451	16501	1	104355295	-18354	NA	SGMS1-AS1	SGMS1 antisense RNA 1
chr10	50621363	50626112	4750	Promoter (<=1kb)	10	50624951	50641451	16501	1	104355295	0	NA	SGMS1-AS1	SGMS1 antisense RNA 1
chr10	51699047	51701230	2184	Promoter (<=1kb)	10	51695487	51699591	4105	2	23283	0	ENSG00000177613	CSTF2T	cleavage stimulation factor subunit 2 tau variant
chr10	53275955	53278018	2064	Distal Intergenic	10	52765380	52771700	6321	2	4153	-504255	ENSG00000165471	MBL2	mannose binding lectin 2
chr10	58266572	58270198	3627	Promoter (<=1kb)	10	58191517	58267934	76418	2	253430	0	ENSG00000151151	IPMK	inositol polyphosphate multikinase
chr10	58334112	58336165	2054	Promoter (<=1kb)	10	58334975	58370753	35779	1	7321	0	ENSG00000072401	UBE2D1	ubiquitin conjugating enzyme E2 D1
chr10	58384375	58386021	1647	Promoter (<=1kb)	10	58385022	58399221	14200	1	7019	0	ENSG00000108064	TFAM	transcription factor A, mitochondrial
chr10	59361797	59363464	1668	Promoter (<=1kb)	10	59246129	59363181	117053	2	220965	0	ENSG00000148541	FAM13C	family with sequence similarity 13 member C
chr10	59708234	59710905	2672	5' UTR	10	59650761	59736002	85242	2	220963	25097	ENSG00000165449	SLC16A9	solute carrier family 16 member 9
chr10	59904970	59907897	2928	Promoter (<=1kb)	10	59788763	59906656	117894	2	8030	0	ENSG00000108091	CCDC6	coiled-coil domain containing 6
chr10	60718909	60720790	1882	Intron (ENST00000373827.6/288, intron 1 of 43)	10	60026298	60733490	707193	2	288	12700	ENSG00000151150	ANK3	ankyrin 3
chr10	60730458	60734656	4199	Promoter (<=1kb)	10	60026298	60733490	707193	2	288	0	ENSG00000151150	ANK3	ankyrin 3
chr10	61902393	61904330	1938	Promoter (1-2kb)	10	61901300	62096944	195645	1	84159	1093	ENSG00000150347	ARID5B	AT-rich interaction domain 5B
chr10	62267887	62269614	1728	Promoter (<=1kb)	10	62183035	62268707	85673	2	219790	0	ENSG00000182010	RTKN2	rhotekin 2
chr10	62373440	62375283	1844	Promoter (<=1kb)	10	62374192	62672011	297820	1	22891	0	ENSG00000138311	ZNF365	zinc finger protein 365
chr10	62803861	62806414	2554	Promoter (<=1kb)	10	62804857	62808483	3627	1	84890	0	ENSG00000181915	ADO	2-aminoethanethiol dioxygenase
chr10	62814534	62819740	5207	5' UTR	10	62804857	62808483	3627	1	84890	9677	ENSG00000181915	ADO	2-aminoethanethiol dioxygenase
chr10	63132726	63134352	1627	Promoter (<=1kb)	10	63133247	63155031	21785	1	29982	0	ENSG00000148572	NRBF2	nuclear receptor binding factor 2
chr10	63464368	63467047	2680	Promoter (<=1kb)	10	63465229	63466563	1335	1	84989	0	ENSG00000272767	JMJD1C-AS1	JMJD1C antisense RNA 1
chr10	63520308	63522988	2681	Promoter (<=1kb)	10	63521363	63625123	103761	1	221035	0	ENSG00000165476	REEP3	receptor accessory protein 3
chr10	63628318	63631409	3092	Distal Intergenic	10	63167221	63521850	354630	2	221037	-106468	ENSG00000171988	JMJD1C	jumonji domain containing 1C
chr10	63703083	63704866	1784	Intron (ENST00000444770.1/ENST00000444770.1, intron 2 of 2)	10	63167221	63521850	354630	2	221037	-181233	ENSG00000171988	JMJD1C	jumonji domain containing 1C
chr10	63711119	63713886	2768	Intron (ENST00000444770.1/ENST00000444770.1, intron 2 of 2)	10	63167221	63521850	354630	2	221037	-189269	ENSG00000171988	JMJD1C	jumonji domain containing 1C
chr10	67255672	67260256	4585	Intron (ENST00000433211.6/29119, intron 5 of 17)	10	67403351	67403410	60	2	102466814	143154	ENSG00000276866	MIR7151	microRNA 7151
chr10	67883555	67886102	2548	Promoter (<=1kb)	10	67884669	67918390	33722	1	23411	0	ENSG00000096717	SIRT1	sirtuin 1
chr10	68074103	68076169	2067	Promoter (<=1kb)	10	67921899	68075348	153450	2	26091	0	ENSG00000148634	HERC4	HECT and RLD domain containing E3 ubiquitin protein ligase 4
chr10	68230338	68232522	2185	Promoter (<=1kb)	10	68230624	68232103	1480	2	220202	0	ENSG00000179774	ATOH7	atonal bHLH transcription factor 7
chr10	68330432	68333542	3111	Promoter (<=1kb)	10	68331174	68343191	12018	1	3189	0	ENSG00000096746	HNRNPH3	heterogeneous nuclear ribonucleoprotein H3
chr10	68405927	68408142	2216	Promoter (<=1kb)	10	68341107	68407294	66188	2	55680	0	ENSG00000204130	RUFY2	RUN and FYVE domain containing 2
chr10	68526461	68528527	2067	Promoter (<=1kb)	10	68478001	68527474	49474	2	8034	0	ENSG00000122912	SLC25A16	solute carrier family 25 member 16
chr10	68719775	68722461	2687	Promoter (<=1kb)	10	68721012	68792377	71366	1	55749	0	ENSG00000060339	CCAR1	cell division cycle and apoptosis regulator 1
chr10	68825769	68829200	3432	Promoter (<=1kb)	10	68827541	68895432	67892	1	219736	0	ENSG00000165730	STOX1	storkhead box 1
chr10	68900026	68902338	2313	Promoter (<=1kb)	10	68901278	68946847	45570	1	79009	0	ENSG00000107625	DDX50	DExD-box helicase 50
chr10	68988050	68989991	1942	Promoter (<=1kb)	10	68988721	69043544	54824	1	26128	0	ENSG00000198954	KIF1BP	KIF1 binding protein
chr10	69123140	69125375	2236	Promoter (<=1kb)	10	69123512	69172861	49350	1	9559	0	ENSG00000122958	VPS26A	VPS26, retromer complex component A
chr10	69179403	69181241	1839	Promoter (<=1kb)	10	69180232	69209099	28868	1	6832	0	ENSG00000156502	SUPV3L1	Suv3 like RNA helicase
chr10	69317345	69320410	3066	5' UTR	10	69269984	69401884	131901	1	3098	47361	ENSG00000156515	HK1	hexokinase 1
chr10	69407850	69409815	1966	5' UTR	10	69403903	69416867	12965	2	6865	7052	ENSG00000075073	TACR2	tachykinin receptor 2
chr10	69571736	69574386	2651	Promoter (<=1kb)	10	69571698	69573238	1541	2	50674	0	ENSG00000122859	NEUROG3	neurogenin 3
chr10	69629213	69631448	2236	Promoter (<=1kb)	10	69630251	69633599	3349	1	219738	0	ENSG00000171224	FAM241B	family with sequence similarity 241 member B
chr10	69800993	69803975	2983	Promoter (<=1kb)	10	69801867	69964275	162409	1	1305	0	ENSG00000197467	COL13A1	collagen type XIII alpha 1 chain
chr10	70052064	70054628	2565	Promoter (<=1kb)	10	70052796	70112280	59485	1	55506	0	ENSG00000099284	H2AFY2	H2A histone family member Y2
chr10	70144817	70147415	2599	Promoter (<=1kb)	10	70137981	70146676	8696	2	219743	0	ENSG00000156521	TYSND1	trypsin domain containing 1
chr10	70381231	70383726	2496	Promoter (<=1kb)	10	70298970	70382650	83681	2	55222	0	ENSG00000172731	LRRC20	leucine rich repeat containing 20
chr10	70403454	70406252	2799	Promoter (<=1kb)	10	70404379	70428618	24240	1	1979	0	ENSG00000148730	EIF4EBP2	eukaryotic translation initiation factor 4E binding protein 2
chr10	70815026	70817499	2474	Promoter (<=1kb)	10	70815961	70881173	65213	1	8879	0	ENSG00000166224	SGPL1	sphingosine-1-phosphate lyase 1
chr10	70887273	70889651	2379	Promoter (<=1kb)	10	70882280	70888784	6505	2	5092	0	ENSG00000166228	PCBD1	pterin-4 alpha-carbinolamine dehydratase 1
chr10	71211714	71213976	2263	Promoter (<=1kb)	10	71212570	71302864	90295	1	219699	0	ENSG00000107731	UNC5B	unc-5 netrin receptor B
chr10	71318410	71320240	1831	Promoter (<=1kb)	10	71319258	71381423	62166	1	55315	0	ENSG00000198246	SLC29A3	solute carrier family 29 member 3
chr10	71376368	71378305	1938	Intron (ENST00000644895.1/55315, intron 5 of 5)	10	71396934	71815947	419014	1	64072	-18629	ENSG00000107736	CDH23	cadherin related 23
chr10	71772957	71774387	1431	Promoter (<=1kb)	10	71747559	71773498	25940	2	64115	0	ENSG00000107738	VSIR	V-set immunoregulatory receptor
chr10	71850314	71852089	1776	Promoter (<=1kb)	10	71816298	71851375	35078	2	5660	0	ENSG00000197746	PSAP	prosaposin
chr10	72215066	72217016	1951	Promoter (<=1kb)	10	72216000	72235860	19861	1	119504	0	ENSG00000166295	ANAPC16	anaphase promoting complex subunit 16
chr10	72272126	72277918	5793	Promoter (<=1kb)	10	72273920	72276036	2117	1	54541	0	ENSG00000168209	DDIT4	DNA damage inducible transcript 4
chr10	72296940	72299023	2084	Distal Intergenic	10	72273920	72276036	2117	1	54541	23020	ENSG00000168209	DDIT4	DNA damage inducible transcript 4
chr10	72330404	72333172	2769	3' UTR	10	72332830	72355230	22401	2	54788	22058	ENSG00000148719	DNAJB12	DnaJ heat shock protein family (Hsp40) member B12
chr10	72353384	72355934	2551	Promoter (<=1kb)	10	72332830	72355230	22401	2	54788	0	ENSG00000148719	DNAJB12	DnaJ heat shock protein family (Hsp40) member B12
chr10	72691712	72693509	1798	Promoter (<=1kb)	10	72692131	72887694	195564	1	90550	0	ENSG00000156026	MCU	mitochondrial calcium uniporter
chr10	73095949	73097844	1896	Promoter (<=1kb)	10	73007217	73096974	89758	2	5033	0	ENSG00000122884	P4HA1	prolyl 4-hydroxylase subunit alpha 1
chr10	73167300	73169146	1847	Promoter (<=1kb)	10	73133656	73169055	35400	2	11319	0	ENSG00000122882	ECD	ecdysoneless cell cycle regulator
chr10	73246413	73248082	1670	Promoter (<=1kb)	10	73247360	73276984	29625	1	414245	0	ENSG00000227540	DNAJC9-AS1	DNAJC9 antisense RNA 1
chr10	73411856	73414927	3072	Promoter (<=1kb)	10	73375101	73414076	38976	2	310	0	ENSG00000138279	ANXA7	annexin A7
chr10	73494800	73496722	1923	Promoter (<=1kb)	10	73495525	73520070	24546	1	101929145	0	ENSG00000221817	PPP3CB-AS1	PPP3CB antisense RNA 1 (head to head)
chr10	73771407	73773932	2526	Promoter (<=1kb)	10	73772291	73780251	7961	1	170384	0	ENSG00000196968	FUT11	fucosyltransferase 11
chr10	73784855	73786945	2091	Promoter (<=1kb)	10	73785582	73801797	16216	1	23053	0	ENSG00000214655	ZSWIM8	zinc finger SWIM-type containing 8
chr10	73810173	73812821	2649	Promoter (<=1kb)	10	73796514	73811798	15285	2	8509	0	ENSG00000166507	NDST2	N-deacetylase and N-sulfotransferase 2
chr10	73873167	73875786	2620	Promoter (<=1kb)	10	73812501	73874591	62091	2	818	0	ENSG00000148660	CAMK2G	calcium/calmodulin dependent protein kinase II gamma
chr10	73996819	73999772	2954	Promoter (1-2kb)	10	73995193	74121363	126171	1	7414	1626	ENSG00000035403	VCL	vinculin
chr10	74175761	74178044	2284	5' UTR	10	74151185	74709303	558119	1	132	24576	ENSG00000156110	ADK	adenosine kinase
chr10	74823019	74827681	4663	Promoter (<=1kb)	10	74824927	75032624	207698	1	23522	0	ENSG00000156650	KAT6B	lysine acetyltransferase 6B
chr10	75110519	75112540	2022	Promoter (1-2kb)	10	75094432	75109221	14790	2	51207	-1298	ENSG00000079393	DUSP13	dual specificity phosphatase 13
chr10	75209272	75212140	2869	Promoter (<=1kb)	10	75210154	75231448	21295	1	7417	0	ENSG00000165637	VDAC2	voltage dependent anion channel 2
chr10	75233219	75236983	3765	Promoter (<=1kb)	10	75233969	75236030	2062	2	118881	0	ENSG00000165644	COMTD1	catechol-O-methyltransferase domain containing 1
chr10	75294314	75295805	1492	Exon (ENST00000530606.1/253264, exon 2 of 4)	10	75269819	75373500	103682	1	253264	24495	ENSG00000226051	ZNF503-AS1	ZNF503 antisense RNA 1
chr10	75394700	75398063	3364	3' UTR	10	75401519	75408982	7464	1	100131213	-3456	ENSG00000237149	ZNF503-AS2	ZNF503 antisense RNA 2
chr10	75398249	75406415	8167	Promoter (<=1kb)	10	75401519	75408982	7464	1	100131213	0	ENSG00000237149	ZNF503-AS2	ZNF503 antisense RNA 2
chr10	75407008	75410634	3627	Promoter (<=1kb)	10	75409157	75411842	2686	1	101929234	0	NA	LOC101929234	uncharacterized LOC101929234
chr10	77634605	77639379	4775	Promoter (<=1kb)	10	76869601	77638369	768769	2	3778	0	ENSG00000156113	KCNMA1	potassium calcium-activated channel subfamily M alpha 1
chr10	77886768	77889839	3072	Exon (ENST00000468332.6/9231, exon 1 of 30)	10	77969251	78029545	60295	2	11128	139706	ENSG00000148606	POLR3A	RNA polymerase III subunit A
chr10	77925342	77928022	2681	5' UTR	10	77969251	78029545	60295	2	11128	101523	ENSG00000148606	POLR3A	RNA polymerase III subunit A
chr10	78302233	78304188	1956	Intron (ENST00000634930.1/ENST00000634930.1, intron 1 of 3)	10	78267310	78396465	129156	1	414243	34923	ENSG00000230417	LINC00595	long intergenic non-protein coding RNA 595
chr10	78972270	78975018	2749	Intron (ENST00000456353.5/283050, intron 5 of 9)	10	78943328	79067895	124568	2	283050	92877	ENSG00000224596	ZMIZ1-AS1	ZMIZ1 antisense RNA 1
chr10	79066262	79072224	5963	Promoter (<=1kb)	10	78943328	79067895	124568	2	283050	0	ENSG00000224596	ZMIZ1-AS1	ZMIZ1 antisense RNA 1
chr10	79346481	79348951	2471	Promoter (<=1kb)	10	79347469	79355337	7869	1	10105	0	ENSG00000108179	PPIF	peptidylprolyl isomerase F
chr10	79443473	79447431	3959	Promoter (<=1kb)	10	79382325	79445627	63303	2	219654	0	ENSG00000165424	ZCCHC24	zinc finger CCHC-type containing 24
chr10	79825206	79828652	3447	Promoter (<=1kb)	10	79663088	79826594	163507	2	101060691	0	ENSG00000225484	NUTM2B-AS1	NUTM2B antisense RNA 1
chr10	79980911	79983316	2406	Promoter (<=1kb)	10	79937740	79982614	44875	2	6441	0	ENSG00000133661	SFTPD	surfactant protein D
chr10	80077734	80080047	2314	Promoter (<=1kb)	10	80046860	80078912	32053	2	219347	0	NA	TMEM254-AS1	TMEM254 antisense RNA 1
chr10	80203736	80206514	2779	Promoter (<=1kb)	10	80150889	80205572	54684	2	311	0	ENSG00000122359	ANXA11	annexin A11
chr10	80452428	80456009	3582	Promoter (<=1kb)	10	80454166	80533123	78958	1	81619	0	ENSG00000108219	TSPAN14	tetraspanin 14
chr10	81873892	81876344	2453	Promoter (<=1kb)	10	81875314	82987179	1111866	1	10718	0	ENSG00000185737	NRG3	neuregulin 3
chr10	83233548	83235204	1657	Distal Intergenic	10	83672406	83675439	3034	2	105378397	440235	NA	LINC02650	long intergenic non-protein coding RNA 2650
chr10	84138895	84140509	1615	Promoter (<=1kb)	10	84139440	84153245	13806	1	27069	0	ENSG00000165678	GHITM	growth hormone inducible transmembrane protein
chr10	84327735	84329787	2053	Promoter (<=1kb)	10	84328558	84518521	189964	1	54462	0	ENSG00000107771	CCSER2	coiled-coil serine rich protein 2
chr10	86399532	86402205	2674	Distal Intergenic	10	85599555	86366493	766939	2	2894	-33039	ENSG00000182771	GRID1	glutamate ionotropic receptor delta type subunit 1
chr10	86520720	86522554	1835	Promoter (<=1kb)	10	86435256	86521815	86560	2	23063	0	ENSG00000062650	WAPL	WAPL cohesin release factor
chr10	86534862	86536534	1673	Distal Intergenic	10	86435256	86521815	86560	2	23063	-13047	ENSG00000062650	WAPL	WAPL cohesin release factor
chr10	86710534	86712643	2110	Intron (ENST00000429277.6/11155, intron 9 of 13)	10	86668449	86736068	67620	1	11155	42085	ENSG00000122367	LDB3	LIM domain binding 3
chr10	86755200	86757789	2590	Promoter (<=1kb)	10	86756601	86932838	176238	1	657	0	ENSG00000107779	BMPR1A	bone morphogenetic protein receptor type 1A
chr10	87091389	87096095	4707	Promoter (<=1kb)	10	87050486	87094866	44381	2	2746	0	ENSG00000148672	GLUD1	glutamate dehydrogenase 1
chr10	87202943	87204319	1377	Exon (ENST00000451940.6/728190, exon 6 of 6)	10	87225448	87236908	11461	1	728118	-21129	ENSG00000184923	NUTM2A	NUT family member 2A
chr10	87341295	87343756	2462	Promoter (<=1kb)	10	87342736	87357882	15147	1	439994	0	ENSG00000224914	LINC00863	long intergenic non-protein coding RNA 863
chr10	87504203	87505999	1797	Promoter (<=1kb)	10	87504875	87553460	48586	1	9562	0	ENSG00000107789	MINPP1	multiple inositol-polyphosphate phosphatase 1
chr10	87659230	87660553	1324	Promoter (<=1kb)	10	87659613	87747705	88093	1	9060	0	ENSG00000198682	PAPSS2	3'-phosphoadenosine 5'-phosphosulfate synthase 2
chr10	87817509	87818950	1442	Promoter (<=1kb)	10	87817928	87845612	27685	1	142913	0	ENSG00000223820	CFL1P1	cofilin 1 pseudogene 1
chr10	87861288	87864475	3188	Promoter (<=1kb)	10	87859161	87863437	4277	2	100144748	0	ENSG00000227268	KLLN	killin, p53 regulated DNA replication inhibitor
chr10	88879449	88881548	2100	Promoter (<=1kb)	10	88879734	88975153	95420	1	57559	0	ENSG00000138134	STAMBPL1	STAM binding protein like 1
chr10	88990250	88991970	1721	Promoter (<=1kb)	10	88990582	89015785	25204	1	355	0	ENSG00000026103	FAS	Fas cell surface death receptor
chr10	89373599	89375149	1551	Promoter (2-3kb)	10	89378056	89385205	7150	1	439996	-2907	ENSG00000204010	IFIT1B	interferon induced protein with tetratricopeptide repeats 1B
chr10	89643629	89646004	2376	Promoter (<=1kb)	10	89579497	89645572	66076	2	53354	0	ENSG00000152782	PANK1	pantothenate kinase 1
chr10	89700661	89702417	1757	Promoter (<=1kb)	10	89701610	89774939	73330	1	9585	0	ENSG00000138182	KIF20B	kinesin family member 20B
chr10	90856832	90858527	1696	Promoter (<=1kb)	10	90740823	90857698	116876	2	3363	0	ENSG00000148680	HTR7	5-hydroxytryptamine receptor 7
chr10	90871168	90872714	1547	Promoter (<=1kb)	10	90871716	90908553	36838	1	10556	0	ENSG00000148688	RPP30	ribonuclease P/MRP subunit p30
chr10	91161876	91164603	2728	Promoter (<=1kb)	10	91163012	91284331	121320	1	84333	0	ENSG00000180628	PCGF5	polycomb group ring finger 5
chr10	91219713	91221856	2144	5' UTR	10	91163012	91284331	121320	1	84333	56701	ENSG00000180628	PCGF5	polycomb group ring finger 5
chr10	91408930	91411412	2483	Promoter (<=1kb)	10	91409280	91514829	105550	1	143279	0	ENSG00000165338	HECTD2	HECT domain E3 ubiquitin protein ligase 2
chr10	91797800	91799710	1911	Promoter (<=1kb)	10	91782839	91798291	15453	2	100507633	0	ENSG00000228701	TNKS2-AS1	TNKS2 antisense RNA 1 (head to head)
chr10	91907610	91909565	1956	Promoter (<=1kb)	10	91906589	91909483	2895	2	143282	0	ENSG00000174721	FGFBP3	fibroblast growth factor binding protein 3
chr10	91923064	91924666	1603	Promoter (<=1kb)	10	91923769	92030325	106557	1	9044	0	ENSG00000095564	BTAF1	B-TFIID TATA-box binding protein associated factor 1
chr10	92238780	92241244	2465	5' UTR	10	92046692	92291087	244396	2	22849	49843	ENSG00000107864	CPEB3	cytoplasmic polyadenylation element binding protein 3
chr10	92290070	92292524	2455	Promoter (<=1kb)	10	92046692	92291087	244396	2	22849	0	ENSG00000107864	CPEB3	cytoplasmic polyadenylation element binding protein 3
chr10	92572751	92575331	2581	Promoter (<=1kb)	10	92451684	92574076	122393	2	3416	0	ENSG00000119912	IDE	insulin degrading enzyme
chr10	92590863	92594066	3204	Promoter (<=1kb)	10	92593286	92655395	62110	1	3832	0	ENSG00000138160	KIF11	kinesin family member 11
chr10	92847624	92849547	1924	5' UTR	10	92834713	93059493	224781	1	54536	12911	ENSG00000138190	EXOC6	exocyst complex component 6
chr10	93465151	93467162	2012	Intron (ENST00000358334.9/26509, intron 1 of 52)	10	93306429	93482317	175889	2	26509	15155	ENSG00000138119	MYOF	myoferlin
chr10	93495275	93497591	2317	Promoter (<=1kb)	10	93496632	93529092	32461	1	55165	0	ENSG00000138180	CEP55	centrosomal protein 55
chr10	93576711	93578002	1292	Intron (ENST00000371481.8/338557, intron 2 of 2)	10	93566665	93604480	37816	1	338557	10046	ENSG00000186188	FFAR4	free fatty acid receptor 4
chr10	93893431	93894923	1493	Promoter (<=1kb)	10	93893973	93956062	62090	1	159371	0	ENSG00000176273	SLC35G1	solute carrier family 35 member G1
chr10	93993124	93994954	1831	Distal Intergenic	10	93958191	93961540	3350	2	266971	-31584	ENSG00000180764	PIPSL	PIP5K1A and PSMD4 like (pseudogene)
chr10	94401899	94404155	2257	Promoter (<=1kb)	10	94402504	94535930	133427	1	23232	0	ENSG00000108239	TBC1D12	TBC1 domain family member 12
chr10	94544681	94546765	2085	5' UTR	10	94501434	94613905	112472	1	3070	43247	ENSG00000119969	HELLS	helicase, lymphoid specific
chr10	95182724	95184768	2045	Exon (ENST00000451083.1/ENST00000451083.1, exon 1 of 1)	10	95194200	95228928	34729	1	142827	-9432	ENSG00000173124	ACSM6	acyl-CoA synthetase medium chain family member 6
chr10	95289814	95292191	2378	Promoter (<=1kb)	10	95237572	95291024	53453	2	9124	0	ENSG00000107438	PDLIM1	PDZ and LIM domain 1
chr10	95560239	95562273	2035	Promoter (<=1kb)	10	95311771	95561414	249644	2	10580	0	ENSG00000095637	SORBS1	sorbin and SH3 domain containing 1
chr10	95655786	95657543	1758	Promoter (<=1kb)	10	95605929	95656706	50778	2	5832	0	ENSG00000059573	ALDH18A1	aldehyde dehydrogenase 18 family member A1
chr10	95906866	95908700	1835	5' UTR	10	95860548	96032684	172137	1	387707	46318	ENSG00000188649	CC2D2B	coiled-coil and C2 domain containing 2B
chr10	96129327	96131087	1761	Promoter (<=1kb)	10	96129715	96205288	75574	1	9849	0	ENSG00000177853	ZNF518A	zinc finger protein 518A
chr10	96389566	96391410	1845	Intron (ENST00000357947.3/7093, intron 13 of 20)	10	96343216	96359365	16150	2	93377	-30201	ENSG00000197430	OPALIN	oligodendrocytic myelin paranodal and inner loop protein
chr10	96512370	96514672	2303	Promoter (<=1kb)	10	96364606	96513918	149313	2	7093	0	ENSG00000095587	TLL2	tolloid like 2
chr10	96585678	96588134	2457	Promoter (<=1kb)	10	96518109	96587452	69344	2	56889	0	ENSG00000077147	TM9SF3	transmembrane 9 superfamily member 3
chr10	96718454	96721593	3140	Promoter (<=1kb)	10	96593312	96720514	127203	2	118788	0	ENSG00000155629	PIK3AP1	phosphoinositide-3-kinase adaptor protein 1
chr10	96831453	96834227	2775	Promoter (<=1kb)	10	96832282	96995959	163678	1	84458	0	ENSG00000196233	LCOR	ligand dependent nuclear receptor corepressor
chr10	97185037	97186996	1960	Promoter (<=1kb)	10	96998038	97185920	187883	2	6585	0	ENSG00000187122	SLIT1	slit guidance ligand 1
chr10	97291066	97293066	2001	Promoter (<=1kb)	10	97153046	97292637	139592	2	100533184	0	ENSG00000269891	ARHGAP19-SLIT1	ARHGAP19-SLIT1 readthrough (NMD candidate)
chr10	97317747	97321755	4009	Promoter (<=1kb)	10	97319267	97321915	2649	1	10023	0	ENSG00000165879	FRAT1	FRAT regulator of WNT signaling pathway 1
chr10	97332142	97335964	3823	Promoter (<=1kb)	10	97332497	97334709	2213	2	23401	0	ENSG00000181274	FRAT2	FRAT regulator of WNT signaling pathway 2
chr10	97424625	97427513	2889	Promoter (<=1kb)	10	97356358	97426076	69719	2	23223	0	ENSG00000052749	RRP12	ribosomal RNA processing 12 homolog
chr10	97445105	97447234	2130	Promoter (<=1kb)	10	97436142	97446017	9876	2	51013	0	ENSG00000171311	EXOSC1	exosome component 1
chr10	97497571	97500689	3119	Promoter (<=1kb)	10	97458324	97498794	40471	2	64210	0	ENSG00000155229	MMS19	MMS19 homolog, cytosolic iron-sulfur assembly component
chr10	97639863	97642064	2202	5' UTR	10	97614553	97633500	18948	2	118812	-6363	ENSG00000171160	MORN4	MORN repeat containing 4
chr10	97686363	97688401	2039	Promoter (<=1kb)	10	97677424	97687323	9900	2	60370	0	ENSG00000119986	AVPI1	arginine vasopressin induced 1
chr10	97712998	97715630	2633	Promoter (<=1kb)	10	97713173	97718152	4980	1	83742	0	ENSG00000155254	MARVELD1	MARVEL domain containing 1
chr10	97849080	97850760	1681	Promoter (<=1kb)	10	97828478	97849798	21321	2	100505561	0	ENSG00000227356	LINC00866	long intergenic non-protein coding RNA 866
chr10	98134206	98135819	1614	Promoter (<=1kb)	10	98134624	98244897	110274	1	27291	0	ENSG00000166024	R3HCC1L	R3H domain and coiled-coil containing 1 like
chr10	98445972	98447813	1842	Promoter (<=1kb)	10	98416198	98446947	30750	2	3257	0	ENSG00000107521	HPS1	HPS1 biogenesis of lysosomal organelles complex 3 subunit 1
chr10	99328706	99331206	2501	Promoter (<=1kb)	10	99329099	99394330	65232	1	26507	0	ENSG00000119946	CNNM1	cyclin and CBS domain divalent metal cation transport mediator 1
chr10	99429854	99431853	2000	Promoter (<=1kb)	10	99396870	99431569	34700	2	2805	0	ENSG00000120053	GOT1	glutamic-oxaloacetic transaminase 1
chr10	99619476	99622107	2632	Promoter (<=1kb)	10	99610522	99620609	10088	2	81894	0	ENSG00000155287	SLC25A28	solute carrier family 25 member 28
chr10	99731648	99733337	1690	Promoter (<=1kb)	10	99651595	99732112	80518	2	1355	0	ENSG00000014919	COX15	cytochrome c oxidase assembly homolog COX15
chr10	100008856	100010926	2071	Promoter (<=1kb)	10	99875577	100009919	134343	2	23268	0	ENSG00000107554	DNMBP	dynamin binding protein
chr10	100185289	100186743	1455	Promoter (1-2kb)	10	100150094	100188334	38241	2	10613	1591	ENSG00000107566	ERLIN1	ER lipid raft associated 1
chr10	100228786	100230198	1413	Promoter (<=1kb)	10	100188298	100229619	41322	2	1147	0	ENSG00000213341	CHUK	component of inhibitor of nuclear factor kappa B kinase complex
chr10	100345820	100347951	2132	Promoter (<=1kb)	10	100347124	100364834	17711	1	6319	0	ENSG00000099194	SCD	stearoyl-CoA desaturase
chr10	100481680	100483100	1421	3' UTR	10	100463041	100483744	20704	1	7479	18639	ENSG00000075290	WNT8B	Wnt family member 8B
chr10	100826488	100828719	2232	3' UTR	10	100912569	100965136	52568	1	55719	-83850	ENSG00000119906	SLF2	SMC5-SMC6 complex localization factor 2
chr10	100911877	100913893	2017	Promoter (<=1kb)	10	100912569	100965136	52568	1	55719	0	ENSG00000119906	SLF2	SMC5-SMC6 complex localization factor 2
chr10	100996222	101000751	4530	Promoter (<=1kb)	10	100996618	101007836	11219	1	84445	0	ENSG00000107816	LZTS2	leucine zipper tumor suppressor 2
chr10	101060378	101063556	3179	Promoter (<=1kb)	10	101061841	101068131	6291	1	81621	0	ENSG00000107821	KAZALD1	Kazal type serine peptidase inhibitor domain 1
chr10	101065571	101068277	2707	3' UTR	10	101061841	101068131	6291	1	81621	3730	ENSG00000107821	KAZALD1	Kazal type serine peptidase inhibitor domain 1
chr10	101353346	101354972	1627	Promoter (<=1kb)	10	101354033	101557321	203289	1	8945	0	ENSG00000166167	BTRC	beta-transducin repeat containing E3 ubiquitin protein ligase
chr10	101693612	101696050	2439	Promoter (<=1kb)	10	101610664	101695295	84632	2	6468	0	ENSG00000107829	FBXW4	F-box and WD repeat domain containing 4
chr10	101782070	101784266	2197	Promoter (<=1kb)	10	101781325	101783413	2089	2	10360	0	ENSG00000107833	NPM3	nucleophosmin/nucleoplasmin 3
chr10	101816912	101819499	2588	Promoter (<=1kb)	10	101819078	101828779	9702	1	100289509	0	ENSG00000226009	KCNIP2-AS1	KCNIP2 antisense RNA 1
chr10	102054951	102056975	2025	Promoter (<=1kb)	10	101845599	102056193	210595	2	79591	0	ENSG00000120029	ARMH3	armadillo like helical domain containing 3
chr10	102064340	102066852	2513	Promoter (<=1kb)	10	102065390	102068038	2649	1	79803	0	ENSG00000166189	HPS6	HPS6 biogenesis of lysosomal organelles complex 2 subunit 3
chr10	102116789	102121476	4688	Promoter (<=1kb)	10	102107560	102120453	12894	2	8861	0	ENSG00000198728	LDB1	LIM domain binding 1
chr10	102132240	102134516	2277	Promoter (<=1kb)	10	102132994	102150331	17338	1	23082	0	ENSG00000148840	PPRC1	PPARG related coactivator 1
chr10	102393383	102396547	3165	Promoter (<=1kb)	10	102394110	102402529	8420	1	4791	0	ENSG00000077150	NFKB2	nuclear factor kappa B subunit 2
chr10	102418722	102423627	4906	Promoter (<=1kb)	10	102402617	102421539	18923	2	5662	0	ENSG00000059915	PSD	pleckstrin and Sec7 domain containing
chr10	102431687	102433814	2128	Promoter (<=1kb)	10	102423245	102432661	9417	2	79004	0	ENSG00000107874	CUEDC2	CUE domain containing 2
chr10	102449284	102451895	2612	Promoter (<=1kb)	10	102449817	102461106	11290	1	100505761	0	ENSG00000269609	RPARP-AS1	RPARP antisense RNA 1
chr10	102501329	102505419	4091	Promoter (<=1kb)	10	102461881	102502711	40831	2	10121	0	ENSG00000138107	ACTR1A	actin related protein 1A
chr10	102641566	102646631	5066	Promoter (<=1kb)	10	102642310	102660680	18371	1	81603	0	ENSG00000171206	TRIM8	tripartite motif containing 8
chr10	102713275	102715906	2632	Promoter (<=1kb)	10	102714538	102743492	28955	1	118980	0	ENSG00000156398	SFXN2	sideroflexin 2
chr10	102916550	102920174	3625	Promoter (<=1kb)	10	102918293	103090221	171929	1	54805	0	ENSG00000148842	CNNM2	cyclin and CBS domain divalent metal cation transport mediator 2
chr10	103192018	103194161	2144	Promoter (<=1kb)	10	103088017	103193306	105290	2	22978	0	ENSG00000076685	NT5C2	5'-nucleotidase, cytosolic II
chr10	103349698	103352020	2323	Promoter (<=1kb)	10	103302796	103351144	48349	2	84108	0	ENSG00000156374	PCGF6	polycomb group ring finger 6
chr10	103367324	103369717	2394	Promoter (<=1kb)	10	103367967	103389065	21099	1	6877	0	ENSG00000148835	TAF5	TATA-box binding protein associated factor 5
chr10	103554691	103556235	1545	5' UTR	10	103479603	103517393	37791	2	102724341	-37298	ENSG00000235470	NEURL1-AS1	NEURL1 antisense RNA 1
chr10	103917100	103919163	2064	Promoter (<=1kb)	10	103882542	103918205	35664	2	79991	0	ENSG00000107960	STN1	STN1 subunit of CST complex
chr10	103965883	103968335	2453	Promoter (<=1kb)	10	103967201	104029233	62033	1	9748	0	ENSG00000065613	SLK	STE20 like kinase
chr10	104120961	104122774	1814	Promoter (<=1kb)	10	104122058	104126385	4328	1	119392	0	ENSG00000156384	SFR1	SWI5 dependent homologous recombination repair protein 1
chr10	104254240	104256023	1784	5' UTR	10	104268336	104268405	70	2	100616323	12382	ENSG00000266852	MIR4482	microRNA 4482
chr10	104268028	104270698	2671	Promoter (<=1kb)	10	104268336	104268405	70	2	100616323	0	ENSG00000266852	MIR4482	microRNA 4482
chr10	104330608	104332600	1993	Intron (ENST00000278071.6/85450, intron 2 of 2)	10	104309698	104338448	28751	2	85450	5848	ENSG00000148841	ITPRIP	inositol 1,4,5-trisphosphate receptor interacting protein
chr10	104337164	104340516	3353	Promoter (<=1kb)	10	104309698	104338448	28751	2	85450	0	ENSG00000148841	ITPRIP	inositol 1,4,5-trisphosphate receptor interacting protein
chr10	109922398	109924521	2124	Promoter (<=1kb)	10	109864766	109923553	58788	2	7511	0	ENSG00000108039	XPNPEP1	X-prolyl aminopeptidase 1
chr10	110006846	110009357	2512	Promoter (<=1kb)	10	109940104	110008381	68278	2	100505933	0	NA	ADD3-AS1	ADD3 antisense RNA 1
chr10	110206891	110211869	4979	Promoter (<=1kb)	10	110207605	110287365	79761	1	4601	0	ENSG00000119950	MXI1	MAX interactor 1, dimerization protein
chr10	110303561	110305614	2054	Promoter (<=1kb)	10	110290730	110304951	14222	2	10285	0	ENSG00000119953	SMNDC1	survival motor neuron domain containing 1
chr10	110496749	110499552	2804	Promoter (<=1kb)	10	110497838	110511544	13707	1	1847	0	ENSG00000138166	DUSP5	dual specificity phosphatase 5
chr10	110566736	110569047	2312	Promoter (<=1kb)	10	110567691	110604636	36946	1	9126	0	ENSG00000108055	SMC3	structural maintenance of chromosomes 3
chr10	110643016	110645236	2221	Promoter (<=1kb)	10	110644397	110839469	195073	1	282996	0	ENSG00000203867	RBM20	RNA binding motif protein 20
chr10	110671870	110673227	1358	Intron (ENST00000369519.3/282996, intron 1 of 13)	10	110644397	110839469	195073	1	282996	27473	ENSG00000203867	RBM20	RNA binding motif protein 20
chr10	110871170	110873386	2217	Promoter (<=1kb)	10	110871795	110900006	28212	1	27250	0	ENSG00000150593	PDCD4	programmed cell death 4
chr10	110917858	110920831	2974	Promoter (<=1kb)	10	110919547	111013667	94121	1	8036	0	ENSG00000108061	SHOC2	SHOC2 leucine rich repeat scaffold protein
chr10	111075689	111079944	4256	Promoter (<=1kb)	10	111077163	111080907	3745	1	150	0	ENSG00000150594	ADRA2A	adrenoceptor alpha 2A
chr10	112182777	112184685	1909	5' UTR	10	112149864	112215377	65514	2	57678	30692	ENSG00000119927	GPAM	glycerol-3-phosphate acyltransferase, mitochondrial
chr10	112360186	112363547	3362	Distal Intergenic	10	112308181	112356574	48394	2	390003	-3612	ENSG00000243316	GUCY2GP	guanylate cyclase 2G, pseudogene
chr10	112950401	112953427	3027	Promoter (<=1kb)	10	112950250	113167678	217429	1	6934	151	ENSG00000148737	TCF7L2	transcription factor 7 like 2
chr10	113125814	113127815	2002	5' UTR	10	112950250	113167678	217429	1	6934	175564	ENSG00000148737	TCF7L2	transcription factor 7 like 2
chr10	113678514	113681009	2496	Promoter (<=1kb)	10	113679162	113730907	51746	1	840	0	ENSG00000165806	CASP7	caspase 7
chr10	113853707	113856260	2554	Promoter (<=1kb)	10	113854661	113917194	62534	1	374354	0	ENSG00000196865	NHLRC2	NHL repeat containing 2
chr10	114041999	114045653	3655	Promoter (<=1kb)	10	114044056	114046908	2853	1	153	0	ENSG00000043591	ADRB1	adrenoceptor beta 1
chr10	114173137	114175221	2085	Promoter (<=1kb)	10	114174105	114174179	75	2	100302224	0	ENSG00000284442	MIR2110	microRNA 2110
chr10	114238283	114240685	2403	Promoter (<=1kb)	10	114239330	114291513	52184	1	340706	0	ENSG00000165816	VWA2	von Willebrand factor A domain containing 2
chr10	114820868	114823868	3001	Promoter (<=1kb)	10	114821744	114899832	78089	1	57700	0	ENSG00000151553	FAM160B1	family with sequence similarity 160 member B1
chr10	115092432	115094615	2184	Promoter (<=1kb)	10	115093365	115948992	855628	1	26033	0	ENSG00000107518	ATRNL1	attractin like 1
chr10	116741076	116743864	2789	5' UTR	10	116663696	116670264	6569	2	143379	-70812	ENSG00000165863	C10orf82	chromosome 10 open reading frame 82
chr10	116848458	116850631	2174	Promoter (<=1kb)	10	116671192	116850236	179045	2	259217	0	ENSG00000165868	HSPA12A	heat shock protein family A (Hsp70) member 12A
chr10	117004057	117006250	2194	5' UTR	10	116881482	117126586	245105	2	57698	120336	ENSG00000187164	SHTN1	shootin 1
chr10	117136194	117138990	2797	Promoter (<=1kb)	10	117128521	117138301	9781	2	11023	0	ENSG00000148704	VAX1	ventral anterior homeobox 1
chr10	117216123	117217769	1647	Distal Intergenic	10	117197489	117210299	12811	1	338567	18634	ENSG00000186795	KCNK18	potassium two pore domain channel subfamily K member 18
chr10	117240584	117242323	1740	Promoter (<=1kb)	10	117241073	117279430	38358	1	6571	0	ENSG00000165646	SLC18A2	solute carrier family 18 member A2
chr10	117373763	117377298	3536	Promoter (<=1kb)	10	117277274	117375467	98194	2	118987	0	ENSG00000165650	PDZD8	PDZ domain containing 8
chr10	118045675	118047792	2118	Promoter (<=1kb)	10	118004916	118046603	41688	2	22841	0	ENSG00000107560	RAB11FIP2	RAB11 family interacting protein 2
chr10	118341459	118342738	1280	Promoter (<=1kb)	10	118297930	118342328	44399	2	63877	0	ENSG00000165669	FAM204A	family with sequence similarity 204 member A
chr10	119028634	119031400	2767	Promoter (<=1kb)	10	119029716	119033732	4017	1	340719	0	ENSG00000188613	NANOS1	nanos C2HC-type zinc finger 1
chr10	119079304	119082077	2774	Promoter (<=1kb)	10	119033670	119080823	47154	2	8661	0	ENSG00000107581	EIF3A	eukaryotic translation initiation factor 3 subunit A
chr10	119103338	119105557	2220	Promoter (<=1kb)	10	119104086	119137984	33899	1	404636	0	ENSG00000119979	FAM45A	family with sequence similarity 45 member A
chr10	119164819	119166614	1796	Promoter (<=1kb)	10	119140767	119165667	24901	2	119559	0	ENSG00000183605	SFXN4	sideroflexin 4
chr10	119205831	119208733	2903	Promoter (<=1kb)	10	119207589	119459742	252154	1	2869	0	ENSG00000198873	GRK5	G protein-coupled receptor kinase 5
chr10	119541579	119544314	2736	Promoter (<=1kb)	10	119499828	119542708	42881	2	6001	0	ENSG00000148908	RGS10	regulator of G protein signaling 10
chr10	119595282	119597715	2434	Promoter (<=1kb)	10	119571802	119597029	25228	2	7073	0	ENSG00000151923	TIAL1	TIA1 cytotoxic granule associated RNA binding protein like 1
chr10	119650333	119653031	2699	Promoter (<=1kb)	10	119651370	119677819	26450	1	9531	0	ENSG00000151929	BAG3	BCL2 associated athanogene 3
chr10	119724944	119727010	2067	Promoter (<=1kb)	10	119726042	119829278	103237	1	22876	0	ENSG00000198825	INPP5F	inositol polyphosphate-5-phosphatase F
chr10	119871372	119874314	2943	5' UTR	10	119829404	119892556	63153	2	79892	18242	ENSG00000197771	MCMBP	minichromosome maintenance complex binding protein
chr10	120391843	120393486	1644	Distal Intergenic	10	120456954	120589855	132902	1	196051	-63468	ENSG00000203805	PLPP4	phospholipid phosphatase 4
chr10	120456105	120458448	2344	Promoter (<=1kb)	10	120456954	120589855	132902	1	196051	0	ENSG00000203805	PLPP4	phospholipid phosphatase 4
chr10	120850563	120852221	1659	Promoter (<=1kb)	10	120761812	120851345	89534	2	283089	0	ENSG00000227165	WDR11-AS1	WDR11 antisense RNA 1
chr10	121596866	121599343	2478	Promoter (<=1kb)	10	121478334	121598458	120125	2	2263	0	ENSG00000066468	FGFR2	fibroblast growth factor receptor 2
chr10	121607882	121609756	1875	Distal Intergenic	10	121478334	121598458	120125	2	2263	-9424	ENSG00000066468	FGFR2	fibroblast growth factor receptor 2
chr10	121926728	121929333	2606	Promoter (<=1kb)	10	121928312	121951965	23654	1	100130887	0	ENSG00000226864	ATE1-AS1	ATE1 antisense RNA 1
chr10	121973675	121976122	2448	Promoter (<=1kb)	10	121957088	121975217	18130	2	54780	0	ENSG00000107672	NSMCE4A	NSE4 homolog A, SMC5-SMC6 complex component
chr10	122018440	122020405	1966	Exon (ENST00000489754.1/10579, exon 1 of 2)	10	121989174	122254545	265372	1	10579	29266	ENSG00000138162	TACC2	transforming acidic coiled-coil containing protein 2
chr10	122112114	122114640	2527	5' UTR	10	121989174	122254545	265372	1	10579	122940	ENSG00000138162	TACC2	transforming acidic coiled-coil containing protein 2
chr10	122373605	122375782	2178	Promoter (<=1kb)	10	122374696	122442602	67907	1	59338	0	ENSG00000107679	PLEKHA1	pleckstrin homology domain containing A1
chr10	122460391	122463760	3370	Promoter (1-2kb)	10	122458551	122514908	56358	1	5654	1840	ENSG00000166033	HTRA1	HtrA serine peptidase 1
chr10	122878556	122880978	2423	Promoter (<=1kb)	10	122849078	122879641	30564	2	196792	0	ENSG00000213185	FAM24B	family with sequence similarity 24 member B
chr10	122953341	122954964	1624	Promoter (<=1kb)	10	122954381	122997513	43133	1	118672	0	ENSG00000179988	PSTK	phosphoseryl-tRNA kinase
chr10	122979034	122981729	2696	5' UTR	10	122930903	122954403	23501	2	80007	-24631	ENSG00000119965	C10orf88	chromosome 10 open reading frame 88
chr10	123007746	123010127	2382	Promoter (<=1kb)	10	123008979	123058311	49333	1	36	0	ENSG00000196177	ACADSB	acyl-CoA dehydrogenase short/branched chain
chr10	124091222	124094807	3586	Promoter (<=1kb)	10	124007666	124093607	85942	2	51363	0	ENSG00000182022	CHST15	carbohydrate sulfotransferase 15
chr10	124388267	124390188	1922	Distal Intergenic	10	124397303	124418976	21674	2	4942	28788	ENSG00000065154	OAT	ornithine aminotransferase
chr10	124460955	124463021	2067	Promoter (<=1kb)	10	124461834	124617888	156055	1	64077	0	ENSG00000107902	LHPP	phospholysine phosphohistidine inorganic pyrophosphate phosphatase
chr10	124742198	124745276	3079	5' UTR	10	124703625	124714217	10593	1	101927944	38573	NA	FAM53B-AS1	FAM53B antisense RNA 1
chr10	124790875	124793409	2535	Promoter (<=1kb)	10	124757831	124791870	34040	2	399818	0	ENSG00000203791	EEF1AKMT2	EEF1A lysine methyltransferase 2
chr10	124915918	124918371	2454	Exon (ENST00000508096.1/ENST00000508096.1, exon 1 of 2)	10	124942123	124988189	46067	1	54764	-23752	ENSG00000019995	ZRANB1	zinc finger RANBP2-type containing 1
chr10	125023249	125024671	1423	Intron (ENST00000337195.9/1488, intron 3 of 10)	10	125032783	125032870	88	2	100423041	8199	ENSG00000264572	MIR4296	microRNA 4296
chr10	125060349	125062064	1716	Intron (ENST00000337195.9/1488, intron 2 of 10)	10	125032783	125032870	88	2	100423041	-27479	ENSG00000264572	MIR4296	microRNA 4296
chr10	125157946	125163027	5082	Promoter (<=1kb)	10	124984317	125161170	176854	2	1488	0	ENSG00000175029	CTBP2	C-terminal binding protein 2
chr10	125632739	125634617	1879	Intron (ENST00000532135.5/387718, intron 3 of 3)	10	125576522	125683144	106623	2	387718	48527	ENSG00000175018	TEX36	testis expressed 36
chr10	125718341	125720745	2405	Promoter (<=1kb)	10	125719515	125764143	44629	1	26098	0	ENSG00000107938	EDRF1	erythroid differentiation regulatory factor 1
chr10	125822175	125824352	2178	Promoter (<=1kb)	10	125823546	125853695	30150	1	56647	0	ENSG00000107949	BCCIP	BRCA2 and CDKN1A interacting protein
chr10	125895152	125897529	2378	Promoter (<=1kb)	10	125836337	125896436	60100	2	55760	0	ENSG00000089876	DHX32	DEAH-box helicase 32 (putative)
chr10	126386912	126389544	2633	Promoter (<=1kb)	10	126012381	126388455	376075	2	8038	0	ENSG00000148848	ADAM12	ADAM metallopeptidase domain 12
chr10	126904283	126907117	2835	Promoter (<=1kb)	10	126905409	127452517	547109	1	1793	0	ENSG00000150760	DOCK1	dedicator of cytokinesis 1
chr10	127906259	127908589	2331	Promoter (<=1kb)	10	127907061	128085855	178795	1	5791	0	ENSG00000132334	PTPRE	protein tyrosine phosphatase receptor type E
chr10	128124760	128127570	2811	Promoter (<=1kb)	10	128096659	128126385	29727	2	4288	0	ENSG00000148773	MKI67	marker of proliferation Ki-67
chr10	128463704	128465203	1500	Distal Intergenic	10	128181032	128317726	136695	1	101927381	282672	ENSG00000280953	LINC01163	long intergenic non-protein coding RNA 1163
chr10	129465906	129468226	2321	Promoter (<=1kb)	10	129467184	129768007	300824	1	4255	0	ENSG00000170430	MGMT	O-6-methylguanine-DNA methyltransferase
chr10	129962644	129965869	3226	Promoter (<=1kb)	10	129835283	129963841	128559	2	253738	0	ENSG00000108001	EBF3	EBF transcription factor 3
chr10	130109684	130112355	2672	Promoter (<=1kb)	10	130020025	130110817	90793	2	387723	0	ENSG00000237489	C10orf143	chromosome 10 open reading frame 143
chr10	130135454	130137713	2260	Promoter (<=1kb)	10	130136399	130184521	48123	1	10539	0	ENSG00000108010	GLRX3	glutaredoxin 3
chr10	130189185	130191242	2058	Distal Intergenic	10	130136399	130184521	48123	1	10539	52786	ENSG00000108010	GLRX3	glutaredoxin 3
chr10	130299976	130302642	2667	Intron (ENST00000648275.1/ENST00000648275.1, intron 1 of 1)	10	130136399	130184521	48123	1	10539	163577	ENSG00000108010	GLRX3	glutaredoxin 3
chr10	131310384	131313138	2755	Promoter (<=1kb)	10	131092391	131311721	219331	2	256536	0	ENSG00000176769	TCERG1L	transcription elongation regulator 1 like
chr10	131884796	131886305	1510	Distal Intergenic	10	131900644	131959834	59191	1	55844	-14339	ENSG00000175470	PPP2R2D	protein phosphatase 2 regulatory subunit Bdelta
chr10	131899748	131902563	2816	Promoter (<=1kb)	10	131900644	131959834	59191	1	55844	0	ENSG00000175470	PPP2R2D	protein phosphatase 2 regulatory subunit Bdelta
chr10	131979210	131983341	4132	Promoter (<=1kb)	10	131966455	131982013	15559	2	664	0	ENSG00000176171	BNIP3	BCL2 interacting protein 3
chr10	132035580	132037655	2076	Distal Intergenic	10	131966455	131982013	15559	2	664	-53567	ENSG00000176171	BNIP3	BCL2 interacting protein 3
chr10	132162318	132164452	2135	Exon (ENST00000298622.8/282973, exon 19 of 24)	10	132186900	132205776	18877	1	10570	-22448	ENSG00000151640	DPYSL4	dihydropyrimidinase like 4
chr10	132306672	132309488	2817	5' UTR	10	132207492	132331847	124356	2	282974	22359	ENSG00000165752	STK32C	serine/threonine kinase 32C
chr10	132330705	132333808	3104	Promoter (<=1kb)	10	132207492	132331847	124356	2	282974	0	ENSG00000165752	STK32C	serine/threonine kinase 32C
chr10	132395199	132400073	4875	Promoter (<=1kb)	10	132397168	132417863	20696	1	170394	0	ENSG00000171813	PWWP2B	PWWP domain containing 2B
chr10	132404218	132413201	8984	3' UTR	10	132397168	132417863	20696	1	170394	7050	ENSG00000171813	PWWP2B	PWWP domain containing 2B
chr10	132451173	132454290	3118	Distal Intergenic	10	132444327	132449408	5082	1	170393	6846	NA	C10orf91	chromosome 10 open reading frame 91 (putative)
chr10	132516338	132519867	3530	Exon (ENST00000455414.1/ENST00000455414.1, exon 1 of 2)	10	132537820	132783480	245661	1	3632	-17953	ENSG00000068383	INPP5A	inositol polyphosphate-5-phosphatase A
chr10	132536008	132538980	2973	Promoter (<=1kb)	10	132537820	132783480	245661	1	3632	0	ENSG00000068383	INPP5A	inositol polyphosphate-5-phosphatase A
chr10	132574211	132578051	3841	Intron (ENST00000368594.7/3632, intron 1 of 15)	10	132537820	132783480	245661	1	3632	36391	ENSG00000068383	INPP5A	inositol polyphosphate-5-phosphatase A
chr10	132703744	132706234	2491	Intron (ENST00000368594.7/3632, intron 6 of 15)	10	132783181	132786052	2872	2	84504	79818	ENSG00000148826	NKX6-2	NK6 homeobox 2
chr10	133159091	133162642	3552	Promoter (<=1kb)	10	133160447	133226412	65966	1	85442	0	ENSG00000171798	KNDC1	kinase non-catalytic C-lobe domain containing 1
chr10	133256835	133259695	2861	Exon (ENST00000611956.1/ENST00000611956.1, exon 1 of 1)	10	133246478	133247891	1414	2	101927671	-8944	ENSG00000166917	MIR202HG	MIR202 host gene
chr10	133259876	133263100	3225	3' UTR	10	133246478	133247891	1414	2	101927671	-11985	ENSG00000166917	MIR202HG	MIR202 host gene
chr10	133307552	133311104	3553	Promoter (<=1kb)	10	133309410	133352683	43274	1	118471	0	ENSG00000165828	PRAP1	proline rich acidic protein 1
chr10	133364356	133366024	1669	Exon (ENST00000368547.3/1892, exon 6 of 8)	10	133371556	133371663	108	2	100500911	5639	ENSG00000265395	MIR3944	microRNA 3944
chr10	133372502	133374925	2424	Promoter (<=1kb)	10	133362480	133373689	11210	2	1892	0	ENSG00000127884	ECHS1	enoyl-CoA hydratase, short chain 1
chr10	133376926	133380646	3721	Promoter (<=1kb)	10	133379234	133391694	12461	1	196743	0	ENSG00000148832	PAOX	polyamine oxidase
chr10	133393311	133395563	2253	Promoter (2-3kb)	10	133390834	133421307	30474	1	92170	2477	ENSG00000148824	MTG1	mitochondrial ribosome associated GTPase 1
chr10	133519650	133521247	1598	Promoter (<=1kb)	10	133520406	133561220	40815	1	1571	0	ENSG00000130649	CYP2E1	cytochrome P450 family 2 subfamily E member 1
chr11	206340	209770	3431	Promoter (<=1kb)	11	209336	209406	71	1	102465445	0	ENSG00000283920	MIR6743	microRNA 6743
chr11	235347	237540	2194	Promoter (<=1kb)	11	215458	236931	21474	2	23410	0	ENSG00000142082	SIRT3	sirtuin 3
chr11	287884	290144	2261	Promoter (<=1kb)	11	289135	296107	6973	1	80162	0	ENSG00000142102	PGGHG	protein-glucosylgalactosylhydroxylysine glucosidase
chr11	310306	312097	1792	Promoter (1-2kb)	11	308408	315272	6865	1	8519	1898	ENSG00000185885	IFITM1	interferon induced transmembrane protein 1
chr11	355099	356995	1897	Distal Intergenic	11	369796	382116	12321	1	338707	-12801	ENSG00000182272	B4GALNT4	beta-1,4-N-acetyl-galactosaminyltransferase 4
chr11	393224	395932	2709	Promoter (<=1kb)	11	392614	404908	12295	1	11187	610	ENSG00000184363	PKP3	plakophilin 3
chr11	405405	408583	3179	5' UTR	11	405716	417455	11740	2	59307	8872	ENSG00000185187	SIGIRR	single Ig and TIR domain containing
chr11	415779	418561	2783	Promoter (<=1kb)	11	405716	417455	11740	2	59307	0	ENSG00000185187	SIGIRR	single Ig and TIR domain containing
chr11	447193	451676	4484	5' UTR	11	417933	442011	24079	2	338440	-5182	ENSG00000185101	ANO9	anoctamin 9
chr11	505454	508575	3122	5' UTR	11	568089	568198	110	2	406992	59623	ENSG00000199038	MIR210	microRNA 210
chr11	517837	519876	2040	Distal Intergenic	11	568089	568198	110	2	406992	48322	ENSG00000199038	MIR210	microRNA 210
chr11	533410	538331	4922	5' UTR	11	568089	568198	110	2	406992	29867	ENSG00000199038	MIR210	microRNA 210
chr11	553962	557131	3170	3' UTR	11	568089	568198	110	2	406992	11067	ENSG00000199038	MIR210	microRNA 210
chr11	559751	562467	2717	5' UTR	11	568089	568198	110	2	406992	5731	ENSG00000199038	MIR210	microRNA 210
chr11	567488	570016	2529	Promoter (<=1kb)	11	568089	568198	110	2	406992	0	ENSG00000199038	MIR210	microRNA 210
chr11	573951	577778	3828	5' UTR	11	568089	568198	110	2	406992	-5753	ENSG00000199038	MIR210	microRNA 210
chr11	612439	617823	5385	5' UTR	11	568089	568198	110	2	406992	-44241	ENSG00000199038	MIR210	microRNA 210
chr11	693297	697004	3708	Promoter (<=1kb)	11	695428	705028	9601	1	283232	0	ENSG00000177042	TMEM80	transmembrane protein 80
chr11	746235	748775	2541	Promoter (<=1kb)	11	747329	765024	17696	1	6888	0	ENSG00000177156	TALDO1	transaldolase 1
chr11	776027	778523	2497	Promoter (<=1kb)	11	777578	784297	6720	1	171391	0	ENSG00000255284	LOC171391	uncharacterized LOC171391
chr11	796650	799216	2567	Promoter (<=1kb)	11	797511	799190	1680	1	101927423	0	ENSG00000274897	PANO1	proapoptotic nucleolar protein 1
chr11	803180	806503	3324	5' UTR	11	799179	809523	10345	2	55367	3020	ENSG00000177595	PIDD1	p53-induced death domain protein 1
chr11	808485	811058	2574	Promoter (<=1kb)	11	799179	809523	10345	2	55367	0	ENSG00000177595	PIDD1	p53-induced death domain protein 1
chr11	818419	821193	2775	Promoter (<=1kb)	11	818902	825573	6672	1	57104	0	ENSG00000177666	PNPLA2	patatin like phospholipase domain containing 2
chr11	822991	834292	11302	Promoter (<=1kb)	11	826146	831991	5846	1	283229	0	ENSG00000177685	CRACR2B	calcium release activated channel regulator 2B
chr11	841061	843999	2939	Promoter (<=1kb)	11	837356	842545	5190	2	5441	0	ENSG00000177700	POLR2L	RNA polymerase II subunit L
chr11	909727	912414	2688	Promoter (2-3kb)	11	867860	915058	47199	2	66005	2644	ENSG00000177830	CHID1	chitinase domain containing 1
chr11	924491	926981	2491	5' UTR	11	867860	915058	47199	2	66005	-9433	ENSG00000177830	CHID1	chitinase domain containing 1
chr11	1072792	1074509	1718	Distal Intergenic	11	1157953	1201138	43186	1	4586	-83444	ENSG00000215182	MUC5AC	mucin 5AC, oligomeric mucus/gel-forming
chr11	1259636	1264437	4802	3' UTR	11	1256605	1256670	66	1	102466725	3031	ENSG00000275669	MIR6744	microRNA 6744
chr11	1301977	1304923	2947	5' UTR	11	1274371	1309654	35284	2	54472	4731	ENSG00000078902	TOLLIP	toll interacting protein
chr11	1308424	1311089	2666	Promoter (<=1kb)	11	1309769	1310707	939	1	255512	0	ENSG00000255153	TOLLIP-AS1	TOLLIP antisense RNA 1 (head to head)
chr11	1388662	1391674	3013	Promoter (<=1kb)	11	1389899	1462689	72791	1	9024	0	ENSG00000174672	BRSK2	BR serine/threonine kinase 2
chr11	1555838	1560581	4744	3' UTR	11	1469457	1501247	31791	2	81532	-54591	ENSG00000182208	MOB2	MOB kinase activator 2
chr11	1570510	1575415	4906	5' UTR	11	1469457	1501247	31791	2	81532	-69263	ENSG00000182208	MOB2	MOB kinase activator 2
chr11	1762429	1764946	2518	Promoter (<=1kb)	11	1734821	1764573	29753	2	1509	0	ENSG00000117984	CTSD	cathepsin D
chr11	1946322	1948603	2282	5' UTR	11	1919562	1938706	19145	1	7140	26760	ENSG00000130595	TNNT3	troponin T3, fast skeletal type
chr11	2201498	2204301	2804	Distal Intergenic	11	2173063	2173138	76	1	100616126	28435	ENSG00000265258	MIR4686	microRNA 4686
chr11	2256227	2258534	2308	Distal Intergenic	11	2268495	2270952	2458	2	430	12418	ENSG00000183734	ASCL2	achaete-scute family bHLH transcription factor 2
chr11	2268242	2271884	3643	Promoter (<=1kb)	11	2268495	2270952	2458	2	430	0	ENSG00000183734	ASCL2	achaete-scute family bHLH transcription factor 2
chr11	2376494	2378896	2403	Promoter (<=1kb)	11	2328749	2377992	49244	2	101927682	0	ENSG00000238184	CD81-AS1	CD81 antisense RNA 1
chr11	2399346	2401778	2433	Promoter (<=1kb)	11	2400488	2403878	3391	1	10078	0	ENSG00000184281	TSSC4	tumor suppressing subtransferable candidate 4
chr11	2443429	2446451	3023	5' UTR	11	2404515	2423045	18531	2	29850	-20384	ENSG00000070985	TRPM5	transient receptor potential cation channel subfamily M member 5
chr11	2698723	2701578	2856	Promoter (<=1kb)	11	2608328	2699994	91667	2	10984	0	ENSG00000269821	KCNQ1OT1	KCNQ1 opposite strand/antisense transcript 1
chr11	2889952	2893525	3574	Intron (ENST00000625099.3/5003, intron 3 of 3)	11	2608328	2699994	91667	2	10984	-189958	ENSG00000269821	KCNQ1OT1	KCNQ1 opposite strand/antisense transcript 1
chr11	2900930	2903167	2238	5' UTR	11	2608328	2699994	91667	2	10984	-200936	ENSG00000269821	KCNQ1OT1	KCNQ1 opposite strand/antisense transcript 1
chr11	2910834	2914052	3219	Intron (ENST00000347936.6/5002, intron 5 of 10)	11	2608328	2699994	91667	2	10984	-210840	ENSG00000269821	KCNQ1OT1	KCNQ1 opposite strand/antisense transcript 1
chr11	2927448	2931626	4179	5' UTR	11	2608328	2699994	91667	2	10984	-227454	ENSG00000269821	KCNQ1OT1	KCNQ1 opposite strand/antisense transcript 1
chr11	2991014	2993534	2521	5' UTR	11	3087116	3166739	79624	2	114879	173205	ENSG00000021762	OSBPL5	oxysterol binding protein like 5
chr11	3056388	3058452	2065	5' UTR	11	3087116	3166739	79624	2	114879	108287	ENSG00000021762	OSBPL5	oxysterol binding protein like 5
chr11	3125399	3127713	2315	5' UTR	11	3087116	3166739	79624	2	114879	39026	ENSG00000021762	OSBPL5	oxysterol binding protein like 5
chr11	3164145	3166101	1957	Promoter (<=1kb)	11	3087116	3166739	79624	2	114879	638	ENSG00000021762	OSBPL5	oxysterol binding protein like 5
chr11	3378027	3379897	1871	Promoter (<=1kb)	11	3339261	3379222	39962	2	7748	0	ENSG00000005801	ZNF195	zinc finger protein 195
chr11	3421573	3424378	2806	Exon (ENST00000448322.2/ENST00000448322.2, exon 1 of 8)	11	3390780	3391752	973	2	10821	-29821	ENSG00000189398	OR7E12P	olfactory receptor family 7 subfamily E member 12 pseudogene
chr11	3443455	3444763	1309	Intron (ENST00000637148.1/ENST00000637148.1, intron 2 of 3)	11	3390780	3391752	973	2	10821	-51703	ENSG00000189398	OR7E12P	olfactory receptor family 7 subfamily E member 12 pseudogene
chr11	3580022	3582030	2009	Promoter (<=1kb)	11	3481520	3581211	99692	2	101927708	0	ENSG00000255367	LOC101927708	uncharacterized LOC101927708
chr11	3796570	3798801	2232	Promoter (<=1kb)	11	3797724	3826371	28648	1	27315	0	ENSG00000148985	PGAP2	post-GPI attachment to proteins 2
chr11	3807553	3809522	1970	5' UTR	11	3671083	3797792	126710	2	4928	-9761	ENSG00000110713	NUP98	nucleoporin 98
chr11	3839844	3842520	2677	Promoter (<=1kb)	11	3826978	3840983	14006	2	391	0	ENSG00000177105	RHOG	ras homolog family member G
chr11	3854285	3856821	2537	Promoter (<=1kb)	11	3856062	3856141	80	1	100616453	0	ENSG00000284525	MIR4687	microRNA 4687
chr11	4094089	4095688	1600	Promoter (<=1kb)	11	4094707	4138876	44170	1	6240	0	ENSG00000167325	RRM1	ribonucleotide reductase catalytic subunit M1
chr11	4186496	4188617	2122	Promoter (<=1kb)	11	4187140	4202655	15516	1	100506082	0	ENSG00000254480	LOC100506082	uncharacterized LOC100506082
chr11	4605588	4608713	3126	Promoter (<=1kb)	11	4598672	4608259	9588	2	55128	0	ENSG00000167333	TRIM68	tripartite motif containing 68
chr11	4635552	4638326	2775	Promoter (1-2kb)	11	4639715	4640838	1124	1	390038	-1389	ENSG00000197428	OR51D1	olfactory receptor family 51 subfamily D member 1
chr11	4699995	4701751	1757	Promoter (2-3kb)	11	4680171	4697854	17684	2	81285	-2141	ENSG00000167332	OR51E2	olfactory receptor family 51 subfamily E member 2
chr11	4716018	4719593	3576	Exon (ENST00000608157.1/ENST00000608157.1, exon 1 of 1)	11	4704927	4992429	287503	1	56547	11091	ENSG00000167346	MMP26	matrix metallopeptidase 26
chr11	4725997	4728589	2593	Intron (ENST00000477339.5/56547, intron 1 of 3)	11	4704927	4992429	287503	1	56547	21070	ENSG00000167346	MMP26	matrix metallopeptidase 26
chr11	4750056	4752288	2233	Exon (ENST00000609301.1/ENST00000609301.1, exon 1 of 1)	11	4768979	4769938	960	2	256892	17650	ENSG00000280021	OR51F1	olfactory receptor family 51 subfamily F member 1 (gene/pseudogene)
chr11	6233915	6235805	1891	Promoter (<=1kb)	11	6234765	6244429	9665	1	1262	0	ENSG00000132259	CNGA4	cyclic nucleotide gated channel alpha 4
chr11	6389445	6391458	2014	Promoter (<=1kb)	11	6390431	6394998	4568	1	6609	0	ENSG00000166311	SMPD1	sphingomyelin phosphodiesterase 1
chr11	6418107	6419947	1841	Promoter (<=1kb)	11	6395124	6419414	24291	2	322	0	ENSG00000166313	APBB1	amyloid beta precursor protein binding family B member 1
chr11	6472930	6475305	2376	Promoter (<=1kb)	11	6448613	6474459	25847	2	10612	0	ENSG00000110171	TRIM3	tripartite motif containing 3
chr11	6480375	6482625	2251	Promoter (<=1kb)	11	6474683	6481479	6797	2	23647	0	ENSG00000132254	ARFIP2	ADP ribosylation factor interacting protein 2
chr11	6566703	6568461	1759	Exon (ENST00000254579.10/144132, exon 35 of 43)	11	6595075	6603620	8546	2	23378	35159	ENSG00000132275	RRP8	ribosomal RNA processing 8
chr11	6602674	6604896	2223	Promoter (<=1kb)	11	6595075	6603620	8546	2	23378	0	ENSG00000132275	RRP8	ribosomal RNA processing 8
chr11	6611122	6613344	2223	Promoter (<=1kb)	11	6606296	6612667	6372	2	6881	0	ENSG00000166337	TAF10	TATA-box binding protein associated factor 10
chr11	7251442	7253417	1976	5' UTR	11	7238778	7469042	230265	1	143425	12664	ENSG00000170743	SYT9	synaptotagmin 9
chr11	7512695	7515049	2355	Promoter (<=1kb)	11	7513298	7657127	143830	1	8495	0	ENSG00000166387	PPFIBP2	PPFIA binding protein 2
chr11	7986491	7988221	1731	5' UTR	11	7970251	8001862	31612	1	8665	16240	ENSG00000175390	EIF3F	eukaryotic translation initiation factor 3 subunit F
chr11	8080225	8082229	2005	5' UTR	11	8060038	8069373	9336	1	101927917	20187	ENSG00000248332	TUB-AS1	TUB antisense RNA 1
chr11	8168417	8169672	1256	Promoter (<=1kb)	11	8106093	8169055	62963	2	79608	0	ENSG00000166405	RIC3	RIC3 acetylcholine receptor chaperone
chr11	8593412	8594977	1566	Promoter (<=1kb)	11	8391868	8594289	202422	2	65975	0	ENSG00000130413	STK33	serine/threonine kinase 33
chr11	8681569	8683943	2375	Promoter (<=1kb)	11	8682411	8689872	7462	1	6157	0	ENSG00000166441	RPL27A	ribosomal protein L27a
chr11	8688059	8689549	1491	Promoter (2-3kb)	11	8685439	8685569	131	1	677826	2620	ENSG00000212607	SNORA3B	small nucleolar RNA, H/ACA box 3B
chr11	8869956	8871764	1809	5' UTR	11	8693351	8910951	217601	2	6764	39187	ENSG00000166444	ST5	suppression of tumorigenicity 5
chr11	8910194	8912391	2198	Promoter (<=1kb)	11	8911139	8920084	8946	1	56672	0	ENSG00000166452	AKIP1	A-kinase interacting protein 1
chr11	8963121	8965794	2674	Promoter (<=1kb)	11	8964675	8977527	12853	1	493900	0	ENSG00000254860	TMEM9B-AS1	TMEM9B antisense RNA 1
chr11	9264176	9266169	1994	Promoter (<=1kb)	11	9138825	9265390	126566	2	23258	0	ENSG00000184014	DENND5A	DENN domain containing 5A
chr11	9313629	9315636	2008	Promoter (<=1kb)	11	9280654	9314780	34127	2	440026	0	ENSG00000166471	TMEM41B	transmembrane protein 41B
chr11	9362541	9365413	2873	Distal Intergenic	11	9384622	9448126	63505	1	10527	-19209	ENSG00000205339	IPO7	importin 7
chr11	9383356	9385998	2643	Promoter (<=1kb)	11	9384622	9448126	63505	1	10527	0	ENSG00000205339	IPO7	importin 7
chr11	9459164	9462326	3163	Promoter (<=1kb)	11	9459556	9460702	1147	2	644656	0	ENSG00000268403	LOC644656	uncharacterized LOC644656
chr11	9572403	9575651	3249	Promoter (<=1kb)	11	9573681	9593457	19777	1	7465	0	ENSG00000166483	WEE1	WEE1 G2 checkpoint kinase
chr11	9663137	9665256	2120	Promoter (<=1kb)	11	9664077	9752991	88915	1	23075	0	ENSG00000133789	SWAP70	switching B cell complex subunit SWAP70
chr11	10292975	10295565	2591	Promoter (<=1kb)	11	9778667	10294207	515541	2	81846	0	ENSG00000133812	SBF2	SET binding factor 2
chr11	10302074	10308951	6878	Promoter (<=1kb)	11	10308313	10410838	102526	1	100130460	0	NA	CAND1.11	uncharacterized LOC100130460
chr11	10539952	10541981	2030	Promoter (<=1kb)	11	10541272	10599932	58661	1	100129827	0	ENSG00000177112	MRVI1-AS1	MRVI1 antisense RNA 1
chr11	10750197	10751946	1750	Promoter (<=1kb)	11	10750987	10801625	50639	1	9646	0	ENSG00000198730	CTR9	CTR9 homolog, Paf1/RNA polymerase II complex component
chr11	10807227	10810236	3010	Promoter (<=1kb)	11	10809297	10822931	13635	1	101928053	0	ENSG00000246308	LOC101928053	uncharacterized LOC101928053
chr11	10856728	10859462	2735	Promoter (<=1kb)	11	10812074	10858796	46723	2	58486	0	ENSG00000236287	ZBED5	zinc finger BED-type containing 5
chr11	10930356	10932507	2152	Distal Intergenic	11	10812074	10858796	46723	2	58486	-71560	ENSG00000236287	ZBED5	zinc finger BED-type containing 5
chr11	11619991	11623373	3383	Promoter (<=1kb)	11	11270876	11622005	351130	2	374378	0	ENSG00000110328	GALNT18	polypeptide N-acetylgalactosaminyltransferase 18
chr11	11841001	11842909	1909	Promoter (<=1kb)	11	11841423	11959323	117901	1	55031	0	ENSG00000170242	USP47	ubiquitin specific peptidase 47
chr11	12109656	12112060	2405	5' UTR	11	12094008	12358479	264472	1	9645	15648	ENSG00000133816	MICAL2	microtubule associated monooxygenase, calponin and LIM domain containing 2
chr11	12247319	12250532	3214	Exon (ENST00000256194.8/9645, exon 22 of 28)	11	12274314	12359144	84831	1	84953	-23782	ENSG00000133816	MICALCL	MICAL C-terminal like
chr11	12376749	12378644	1896	Promoter (<=1kb)	11	12377185	12535356	158172	1	55742	0	ENSG00000197702	PARVA	parvin alpha
chr11	12673243	12676134	2892	Promoter (<=1kb)	11	12674591	12944483	269893	1	7003	0	ENSG00000187079	TEAD1	TEA domain transcription factor 1
chr11	12723572	12725772	2201	Intron (ENST00000527636.5/7003, intron 2 of 12)	11	12674591	12944483	269893	1	7003	48981	ENSG00000187079	TEAD1	TEA domain transcription factor 1
chr11	13276391	13279550	3160	Promoter (<=1kb)	11	13276652	13387266	110615	1	406	0	ENSG00000133794	ARNTL	aryl hydrocarbon receptor nuclear translocator like
chr11	13462356	13464242	1887	Promoter (<=1kb)	11	13388001	13463297	75297	2	84280	0	ENSG00000148925	BTBD10	BTB domain containing 10
chr11	13667522	13669815	2294	Promoter (<=1kb)	11	13668670	13732346	63677	1	84188	0	ENSG00000197601	FAR1	fatty acyl-CoA reductase 1
chr11	14357525	14360074	2550	5' UTR	11	14277926	14364506	86581	2	22800	4432	ENSG00000133818	RRAS2	RAS related 2
chr11	14380533	14382229	1697	Distal Intergenic	11	14277926	14364506	86581	2	22800	-16027	ENSG00000133818	RRAS2	RAS related 2
chr11	14519362	14521442	2081	5' UTR	11	14451835	14500027	48193	2	1315	-19335	ENSG00000129083	COPB1	coatomer protein complex subunit beta 1
chr11	14642941	14645501	2561	Promoter (<=1kb)	11	14643723	14872044	228322	1	5140	0	ENSG00000152270	PDE3B	phosphodiesterase 3B
chr11	14890354	14893092	2739	Promoter (<=1kb)	11	14877440	14892252	14813	2	120227	0	ENSG00000186104	CYP2R1	cytochrome P450 family 2 subfamily R member 1
chr11	15649393	15651144	1752	Intron (ENST00000532242.1/102724957, intron 1 of 2)	11	15643885	15705368	61484	1	102724957	5508	ENSG00000254695	LOC102724957	uncharacterized LOC102724957
chr11	16603797	16606310	2514	Exon (ENST00000533658.5/55553, exon 1 of 6)	11	16613132	16756223	143092	1	10944	-6822	ENSG00000110696	C11orf58	chromosome 11 open reading frame 58
chr11	16924276	16926617	2342	Intron (ENST00000531066.5/144100, intron 3 of 26)	11	16777317	17014443	237127	2	144100	87826	ENSG00000166689	PLEKHA7	pleckstrin homology domain containing A7
chr11	16986217	16988037	1821	Intron (ENST00000531066.5/144100, intron 3 of 26)	11	16777317	17014443	237127	2	144100	26406	ENSG00000166689	PLEKHA7	pleckstrin homology domain containing A7
chr11	17013038	17015611	2574	Promoter (<=1kb)	11	16777317	17014443	237127	2	144100	0	ENSG00000166689	PLEKHA7	pleckstrin homology domain containing A7
chr11	17206646	17209015	2370	Promoter (<=1kb)	11	17208153	17349980	141828	1	4925	0	ENSG00000070081	NUCB2	nucleobindin 2
chr11	17274871	17277836	2966	5' UTR	11	17208153	17349980	141828	1	4925	66718	ENSG00000070081	NUCB2	nucleobindin 2
chr11	17351124	17354444	3321	Promoter (<=1kb)	11	17351726	17377341	25616	1	374383	0	ENSG00000188211	NCR3LG1	natural killer cell cytotoxicity receptor 3 ligand 1
chr11	17387773	17390362	2590	Promoter (<=1kb)	11	17385859	17389331	3473	2	3767	0	ENSG00000187486	KCNJ11	potassium voltage-gated channel subfamily J member 11
chr11	17475739	17477783	2045	Promoter (<=1kb)	11	17392498	17476879	84382	2	6833	0	ENSG00000006071	ABCC8	ATP binding cassette subfamily C member 8
chr11	17733928	17737275	3348	Promoter (<=1kb)	11	17734774	17856804	122031	1	3746	0	ENSG00000129159	KCNC1	potassium voltage-gated channel subfamily C member 1
chr11	18011894	18014263	2370	5' UTR	11	17788048	18022931	234884	2	26297	8668	ENSG00000129158	SERGEF	secretion regulating guanine nucleotide exchange factor
chr11	18105150	18106829	1680	Promoter (<=1kb)	11	18069935	18106091	36157	2	113174	0	ENSG00000166788	SAAL1	serum amyloid A like 1
chr11	18393071	18396883	3813	Promoter (<=1kb)	11	18394388	18408425	14038	1	3939	0	ENSG00000134333	LDHA	lactate dehydrogenase A
chr11	18526072	18527756	1685	Promoter (<=1kb)	11	18468336	18527232	58897	2	7251	0	ENSG00000074319	TSG101	tumor susceptibility 101
chr11	18697760	18699872	2113	5' UTR	11	18693122	18704785	11664	1	144110	4638	ENSG00000151117	TMEM86A	transmembrane protein 86A
chr11	19116206	19118235	2030	Promoter (<=1kb)	11	19117099	19176422	59324	1	54503	0	ENSG00000177054	ZDHHC13	zinc finger DHHC-type containing 13
chr11	19240198	19243117	2920	Promoter (<=1kb)	11	19224063	19241620	17558	2	79733	0	ENSG00000129173	E2F8	E2F transcription factor 8
chr11	19711874	19714386	2513	Promoter (<=1kb)	11	19710934	19712619	1686	2	100126784	0	NA	LOC100126784	uncharacterized LOC100126784
chr11	19776253	19778091	1839	Exon (ENST00000534229.1/89797, exon 1 of 5)	11	19760004	19760083	80	2	100616426	-16170	ENSG00000264309	MIR4694	microRNA 4694
chr11	20386488	20388885	2398	Promoter (<=1kb)	11	20387530	20509294	121765	1	10196	0	ENSG00000185238	PRMT3	protein arginine methyltransferase 3
chr11	22624768	22626324	1557	Promoter (<=1kb)	11	22622890	22625841	2952	2	2188	0	ENSG00000183161	FANCF	FA complementation group F
chr11	22666130	22667784	1655	5' UTR	11	22622890	22625841	2952	2	2188	-40289	ENSG00000183161	FANCF	FA complementation group F
chr11	22828843	22830685	1843	Promoter (<=1kb)	11	22813799	22830299	16501	2	258010	0	ENSG00000198168	SVIP	small VCP interacting protein
chr11	22922469	22924770	2302	Intron (ENST00000499625.1/ENST00000499625.1, intron 4 of 4)	11	22846931	22860426	13496	2	100500938	-62043	ENSG00000255359	CCDC179	coiled-coil domain containing 179
chr11	23124409	23126078	1670	Distal Intergenic	11	22846931	22860426	13496	2	100500938	-263983	ENSG00000255359	CCDC179	coiled-coil domain containing 179
chr11	23286015	23289235	3221	Distal Intergenic	11	23419105	23419190	86	2	102465860	129955	ENSG00000275868	MIR8054	microRNA 8054
chr11	23493328	23497097	3770	Distal Intergenic	11	23419105	23419190	86	2	102465860	-74138	ENSG00000275868	MIR8054	microRNA 8054
chr11	23526601	23528352	1752	Distal Intergenic	11	23419105	23419190	86	2	102465860	-107411	ENSG00000275868	MIR8054	microRNA 8054
chr11	23585102	23587343	2242	Distal Intergenic	11	23419105	23419190	86	2	102465860	-165912	ENSG00000275868	MIR8054	microRNA 8054
chr11	24496266	24498138	1873	Promoter (<=1kb)	11	24496970	25082631	585662	1	338645	0	ENSG00000187398	LUZP2	leucine zipper protein 2
chr11	24634027	24637974	3948	Intron (ENST00000531187.5/338645, intron 1 of 5)	11	24496970	25082631	585662	1	338645	137057	ENSG00000187398	LUZP2	leucine zipper protein 2
chr11	25527418	25529437	2020	Distal Intergenic	11	26189123	26663288	474166	1	63982	-659686	ENSG00000134343	ANO3	anoctamin 3
chr11	26016662	26019382	2721	Distal Intergenic	11	26189123	26663288	474166	1	63982	-169741	ENSG00000134343	ANO3	anoctamin 3
chr11	27362432	27364047	1616	Promoter (<=1kb)	11	27330827	27363868	33042	2	91057	0	ENSG00000109881	CCDC34	coiled-coil domain containing 34
chr11	27471255	27473431	2177	Promoter (<=1kb)	11	27471729	27482433	10705	1	105376671	0	ENSG00000254862	LOC105376671	uncharacterized LOC105376671
chr11	28107491	28109053	1563	Promoter (<=1kb)	11	28108248	28527041	418794	1	196074	0	ENSG00000169519	METTL15	methyltransferase like 15
chr11	28109642	28111188	1547	Promoter (1-2kb)	11	28020620	28108308	87689	2	81930	-1334	ENSG00000121621	KIF18A	kinesin family member 18A
chr11	28536589	28539048	2460	Distal Intergenic	11	28477481	28477548	68	2	102466876	-59041	ENSG00000273912	MIR8068	microRNA 8068
chr11	30322553	30324052	1500	Promoter (<=1kb)	11	30323051	30338227	15177	1	120534	0	ENSG00000152219	ARL14EP	ADP ribosylation factor like GTPase 14 effector protein
chr11	31809442	31813403	3962	Promoter (<=1kb)	11	31812307	32002405	190099	1	440034	0	ENSG00000281880	PAX6-AS1	PAX6 antisense RNA 1
chr11	32090348	32092790	2443	5' UTR	11	32035981	32041318	5338	2	100506675	-49030	ENSG00000254584	LOC100506675	uncharacterized LOC100506675
chr11	32433964	32436631	2668	Promoter (<=1kb)	11	32435518	32458769	23252	1	51352	0	ENSG00000183242	WT1-AS	WT1 antisense RNA
chr11	32582939	32585131	2193	Promoter (<=1kb)	11	32583798	32606262	22465	1	10480	0	ENSG00000149100	EIF3M	eukaryotic translation initiation factor 3 subunit M
chr11	32828577	32831191	2615	Promoter (<=1kb)	11	32829943	32858123	28181	1	79056	0	ENSG00000135378	PRRG4	proline rich and Gla domain 4
chr11	32891794	32894543	2750	Promoter (<=1kb)	11	32892820	32993316	100497	1	79832	0	ENSG00000060749	QSER1	glutamine and serine rich 1
chr11	33256393	33259472	3080	Promoter (<=1kb)	11	33256672	33357023	100352	1	10114	0	ENSG00000110422	HIPK3	homeodomain interacting protein kinase 3
chr11	33735324	33737213	1890	Promoter (<=1kb)	11	33698261	33736491	38231	2	966	0	ENSG00000085063	CD59	CD59 molecule (CD59 blood group)
chr11	33773275	33775523	2249	Promoter (<=1kb)	11	33774699	33775670	972	1	101928440	0	ENSG00000254508	FBXO3-DT	FBXO3 divergent transcript
chr11	33868517	33871132	2616	5' UTR	11	33858576	33892289	33714	2	4005	21157	ENSG00000135363	LMO2	LIM domain only 2
chr11	34050672	34053867	3196	Promoter (<=1kb)	11	34051683	34101156	49474	1	4076	0	ENSG00000135387	CAPRIN1	cell cycle associated protein 1
chr11	34167428	34170006	2579	Exon (ENST00000435224.2/25841, exon 6 of 17)	11	34105602	34146910	41309	1	55226	61826	ENSG00000135372	NAT10	N-acetyltransferase 10
chr11	34356098	34359712	3615	Promoter (<=1kb)	11	34150988	34358008	207021	2	25841	0	ENSG00000166016	ABTB2	ankyrin repeat and BTB domain containing 2
chr11	34437897	34439871	1975	Promoter (<=1kb)	11	34438925	34472062	33138	1	847	0	ENSG00000121691	CAT	catalase
chr11	34630624	34634733	4110	5' UTR	11	34621093	34661057	39965	1	26298	9531	ENSG00000135373	EHF	ETS homologous factor
chr11	34638770	34642988	4219	5' UTR	11	34621093	34661057	39965	1	26298	17677	ENSG00000135373	EHF	ETS homologous factor
chr11	34664436	34666046	1611	Distal Intergenic	11	34621093	34661057	39965	1	26298	43343	ENSG00000135373	EHF	ETS homologous factor
chr11	34667223	34672467	5245	Distal Intergenic	11	34621093	34661057	39965	1	26298	46130	ENSG00000135373	EHF	ETS homologous factor
chr11	34915223	34917522	2300	Promoter (<=1kb)	11	34853094	34916499	63406	2	51074	0	ENSG00000149089	APIP	APAF1 interacting protein
chr11	35335967	35339183	3217	Intron (ENST00000278379.8/6506, intron 1 of 10)	11	35251205	35420063	168859	2	6506	80880	ENSG00000110436	SLC1A2	solute carrier family 1 member 2
chr11	35617508	35620556	3049	Promoter (<=1kb)	11	35618419	35620868	2450	1	24147	0	ENSG00000179431	FJX1	four-jointed box kinase 1
chr11	35661921	35663996	2076	Promoter (<=1kb)	11	35662805	35818007	155203	1	54765	0	ENSG00000166326	TRIM44	tripartite motif containing 44
chr11	35943185	35945265	2081	Promoter (<=1kb)	11	35943981	36232136	288156	1	143458	0	ENSG00000179241	LDLRAD3	low density lipoprotein receptor class A domain containing 3
chr11	36509288	36511260	1973	Promoter (<=1kb)	11	36487027	36510272	23246	2	7189	0	ENSG00000175104	TRAF6	TNF receptor associated factor 6
chr11	41778622	41783085	4464	Intron (ENST00000648000.1/102723644, intron 3 of 14)	11	41714534	41857733	143200	1	102723644	64088	ENSG00000255171	LINC01499	long intergenic non-protein coding RNA 1499
chr11	42047550	42048890	1341	Intron (ENST00000527828.5/101928591, intron 3 of 3)	11	41993385	42163851	170467	2	101928591	114961	NA	LOC101928591	uncharacterized LOC101928591
chr11	43311425	43313102	1678	Promoter (<=1kb)	11	43311963	43344529	32567	1	8539	0	ENSG00000166181	API5	apoptosis inhibitor 5
chr11	43880138	43881769	1632	Promoter (<=1kb)	11	43880811	43920266	39456	1	221120	0	ENSG00000166199	ALKBH3	alkB homolog 3, alpha-ketoglutaratedependent dioxygenase
chr11	43941751	43945105	3355	Promoter (<=1kb)	11	43942505	43944338	1834	1	387763	0	ENSG00000187479	C11orf96	chromosome 11 open reading frame 96
chr11	44095115	44096633	1519	Promoter (<=1kb)	11	44095549	44245429	149881	1	2132	0	ENSG00000151348	EXT2	exostosin glycosyltransferase 2
chr11	44308319	44311548	3230	Promoter (<=1kb)	11	44260440	44310166	49727	2	60529	0	ENSG00000052850	ALX4	ALX homeobox 4
chr11	44948959	44951917	2959	Promoter (<=1kb)	11	44885903	44951306	65404	2	9537	0	ENSG00000175274	TP53I11	tumor protein p53 inducible protein 11
chr11	44976974	44980845	3872	Exon (ENST00000525114.1/221122, exon 3 of 4)	11	44973902	44978028	4127	1	221122	3072	ENSG00000254654	LINC02685	long intergenic non-protein coding RNA 2685
chr11	45145946	45148343	2398	5' UTR	11	45095806	45235110	139305	1	56981	50140	ENSG00000019485	PRDM11	PR/SET domain 11
chr11	45803413	45806013	2601	Promoter (<=1kb)	11	45804072	45813015	8944	1	55343	0	ENSG00000181830	SLC35C1	solute carrier family 35 member C1
chr11	45846472	45848499	2028	Promoter (<=1kb)	11	45847118	45883248	36131	1	1408	0	ENSG00000121671	CRY2	cryptochrome circadian regulator 2
chr11	45884750	45886786	2037	Promoter (<=1kb)	11	45885651	45906465	20815	1	9479	0	ENSG00000121653	MAPK8IP1	mitogen-activated protein kinase 8 interacting protein 1
chr11	45898833	45901398	2566	Exon (ENST00000241014.6/9479, exon 3 of 12)	11	45906534	45907282	749	2	143678	5884	ENSG00000234776	C11orf94	chromosome 11 open reading frame 94
chr11	45920933	45924038	3106	Promoter (<=1kb)	11	45921621	45929096	7476	1	120071	0	ENSG00000165905	LARGE2	LARGE xylosyl- and glucuronyltransferase 2
chr11	46119049	46122916	3868	Promoter (<=1kb)	11	45929323	46121178	191856	2	51317	0	ENSG00000135365	PHF21A	PHD finger protein 21A
chr11	46237328	46240160	2833	Exon (ENST00000530049.1/ENST00000530049.1, exon 1 of 2)	11	46277661	46321422	43762	1	90993	-37501	ENSG00000157613	CREB3L1	cAMP responsive element binding protein 3 like 1
chr11	46242608	46244329	1722	Distal Intergenic	11	46277661	46321422	43762	1	90993	-33332	ENSG00000157613	CREB3L1	cAMP responsive element binding protein 3 like 1
chr11	46346448	46348663	2216	5' UTR	11	46332905	46380554	47650	1	8525	13543	ENSG00000149091	DGKZ	diacylglycerol kinase zeta
chr11	46379660	46383392	3733	Promoter (<=1kb)	11	46380756	46383837	3082	1	4192	0	ENSG00000110492	MDK	midkine
chr11	46593137	46594628	1492	Promoter (<=1kb)	11	46396414	46594125	197712	2	55626	0	ENSG00000110497	AMBRA1	autophagy and beclin 1 regulator 1
chr11	46616434	46618585	2152	Promoter (<=1kb)	11	46602861	46617909	15049	2	283254	0	ENSG00000180423	HARBI1	harbinger transposase derived 1
chr11	46845053	46847013	1961	Promoter (<=1kb)	11	46846412	46874396	27985	1	100507401	0	ENSG00000247675	LRP4-AS1	LRP4 antisense RNA 1
chr11	47175880	47178155	2276	Promoter (<=1kb)	11	47164299	47177125	12827	2	84364	0	ENSG00000149182	ARFGAP2	ADP ribosylation factor GTPase activating protein 2
chr11	47184156	47189000	4845	Promoter (<=1kb)	11	47177525	47186443	8919	2	29763	0	ENSG00000165912	PACSIN3	protein kinase C and casein kinase substrate in neurons 3
chr11	47247964	47249424	1461	Promoter (<=1kb)	11	47248300	47269032	20733	1	10062	0	ENSG00000025434	NR1H3	nuclear receptor subfamily 1 group H member 3
chr11	47268265	47271210	2946	Promoter (<=1kb)	11	47269161	47330031	60871	1	8567	0	ENSG00000110514	MADD	MAP kinase activating death domain
chr11	47354576	47356354	1779	Promoter (1-2kb)	11	47331397	47352702	21306	2	4607	-1874	ENSG00000134571	MYBPC3	myosin binding protein C, cardiac
chr11	47407302	47410552	3251	Promoter (<=1kb)	11	47407132	47416501	9370	1	91252	170	ENSG00000165915	SLC39A13	solute carrier family 39 member 13
chr11	47425386	47427544	2159	Promoter (<=1kb)	11	47418769	47426473	7705	2	5702	0	ENSG00000165916	PSMC3	proteasome 26S subunit, ATPase 3
chr11	47552050	47554135	2086	5' UTR	11	47565336	47584562	19227	1	4722	-11201	ENSG00000213619	NDUFS3	NADH:ubiquinone oxidoreductase core subunit S3
chr11	47564796	47566931	2136	Promoter (<=1kb)	11	47465933	47565569	99637	2	10658	0	ENSG00000149187	CELF1	CUGBP Elav-like family member 1
chr11	47577859	47579939	2081	Promoter (<=1kb)	11	47572197	47579015	6819	2	55709	0	ENSG00000123444	KBTBD4	kelch repeat and BTB domain containing 4
chr11	47641300	47643487	2188	Promoter (<=1kb)	11	47617315	47642623	25309	2	23788	0	ENSG00000109919	MTCH2	mitochondrial carrier 2
chr11	47765685	47769814	4130	Promoter (<=1kb)	11	47716517	47767443	50927	2	23360	0	ENSG00000109920	FNBP4	formin binding protein 4
chr11	47979590	47982410	2821	Promoter (<=1kb)	11	47980558	48170841	190284	1	5795	0	ENSG00000149177	PTPRJ	protein tyrosine phosphatase receptor type J
chr11	49171465	49173448	1984	3' UTR	11	49146635	49208670	62036	2	2346	35222	ENSG00000086205	FOLH1	folate hydrolase 1
chr11	49193234	49199139	5906	Intron (ENST00000256999.6/2346, intron 3 of 18)	11	49146635	49208670	62036	2	2346	9531	ENSG00000086205	FOLH1	folate hydrolase 1
chr11	49207554	49209295	1742	Promoter (<=1kb)	11	49146635	49208670	62036	2	2346	0	ENSG00000086205	FOLH1	folate hydrolase 1
chr11	55871814	55874089	2276	Exon (ENST00000533973.1/ENST00000533973.1, exon 2 of 4)	11	55883297	55891810	8514	1	84767	-9208	ENSG00000124900	TRIM51	tripartite motif-containing 51
chr11	57310740	57313321	2582	5' UTR	11	57299638	57324952	25315	2	85456	11631	ENSG00000149115	TNKS1BP1	tankyrase 1 binding protein 1
chr11	57321567	57326678	5112	Promoter (<=1kb)	11	57299638	57324952	25315	2	85456	0	ENSG00000149115	TNKS1BP1	tankyrase 1 binding protein 1
chr11	57334790	57336731	1942	Promoter (<=1kb)	11	57325985	57335877	9893	2	6749	0	ENSG00000149136	SSRP1	structure specific recognition protein 1
chr11	57458070	57461688	3619	Promoter (<=1kb)	11	57460549	57477534	16986	1	349667	0	ENSG00000186907	RTN4RL2	reticulon 4 receptor like 2
chr11	57498846	57500808	1963	3' UTR	11	57484534	57515786	31253	2	8501	14978	ENSG00000149150	SLC43A1	solute carrier family 43 member 1
chr11	57513382	57516593	3212	Promoter (<=1kb)	11	57484534	57515786	31253	2	8501	0	ENSG00000149150	SLC43A1	solute carrier family 43 member 1
chr11	57566956	57569018	2063	Promoter (<=1kb)	11	57551656	57568284	16629	2	9246	0	ENSG00000156587	UBE2L6	ubiquitin conjugating enzyme E2 L6
chr11	57666458	57669382	2925	Promoter (<=1kb)	11	57667747	57701187	33441	1	25921	0	ENSG00000156599	ZDHHC5	zinc finger DHHC-type containing 5
chr11	57711236	57713139	1904	Promoter (<=1kb)	11	57712605	57817940	105336	1	100528016	0	NA	TMX2-CTNND1	TMX2-CTNND1 readthrough (NMD candidate)
chr11	58577108	58580657	3550	Promoter (<=1kb)	11	58579172	58624639	45468	1	386607	0	NA	ZFP91-CNTF	ZFP91-CNTF readthrough (NMD candidate)
chr11	58904705	58906613	1909	Promoter (<=1kb)	11	58905398	59043527	138130	1	92292	0	ENSG00000166840	GLYATL1	glycine-N-acyltransferase like 1
chr11	58925515	58928194	2680	5' UTR	11	58905398	59043527	138130	1	92292	20117	ENSG00000166840	GLYATL1	glycine-N-acyltransferase like 1
chr11	59105805	59107901	2097	Promoter (<=1kb)	11	59107185	59127410	20226	1	374393	0	ENSG00000189057	FAM111B	family with sequence similarity 111 member B
chr11	59549482	59551251	1770	Distal Intergenic	11	59514913	59515857	945	1	390199	34569	ENSG00000172742	OR4D9	olfactory receptor family 4 subfamily D member 9
chr11	59614577	59616775	2199	Promoter (<=1kb)	11	59574398	59616144	41747	2	5007	0	ENSG00000110048	OSBP	oxysterol binding protein
chr11	59668037	59671387	3351	Promoter (<=1kb)	11	59636716	59668980	32265	2	219988	0	ENSG00000166889	PATL1	PAT1 homolog 1, processing body mRNA decay factor
chr11	59754320	59756554	2235	5' UTR	11	59748811	59749574	764	1	81343	5509	ENSG00000255538	OR10V2P	olfactory receptor family 10 subfamily V member 2 pseudogene
chr11	60905489	60907305	1817	Promoter (<=1kb)	11	60890730	60906588	15859	2	27339	0	ENSG00000110107	PRPF19	pre-mRNA processing factor 19
chr11	60912423	60915668	3246	Promoter (<=1kb)	11	60913874	60923443	9570	1	79073	0	ENSG00000110108	TMEM109	transmembrane protein 109
chr11	60923429	60925653	2225	Promoter (<=1kb)	11	60924463	60937159	12697	1	54972	0	ENSG00000006118	TMEM132A	transmembrane protein 132A
chr11	61158010	61162479	4470	Promoter (<=1kb)	11	61130256	61161617	31362	2	55048	0	ENSG00000167987	VPS37C	VPS37C subunit of ESCRT-I
chr11	61293487	61296048	2562	Promoter (<=1kb)	11	61258286	61295424	37139	2	220001	0	ENSG00000167992	VWCE	von Willebrand factor C and EGF domains
chr11	61361239	61363682	2444	Promoter (<=1kb)	11	61348745	61362299	13555	2	220002	0	ENSG00000162144	CYB561A3	cytochrome b561 family member A3
chr11	61428503	61430788	2286	Promoter (<=1kb)	11	61430126	61490931	60806	1	220004	0	ENSG00000162148	PPP1R32	protein phosphatase 1 regulatory subunit 32
chr11	61566703	61568512	1810	Intron (ENST00000263846.8/9066, intron 1 of 8)	11	61515313	61581148	65836	2	9066	12636	ENSG00000011347	SYT7	synaptotagmin 7
chr11	61579021	61582290	3270	Promoter (<=1kb)	11	61515313	61581148	65836	2	9066	0	ENSG00000011347	SYT7	synaptotagmin 7
chr11	61679409	61681379	1971	Promoter (<=1kb)	11	61680433	61747001	66569	1	747	0	ENSG00000134780	DAGLA	diacylglycerol lipase alpha
chr11	61698878	61701070	2193	Intron (ENST00000257215.9/747, intron 1 of 19)	11	61680433	61747001	66569	1	747	18445	ENSG00000134780	DAGLA	diacylglycerol lipase alpha
chr11	61814496	61817943	3448	Promoter (<=1kb)	11	61815161	61815240	80	2	100302263	0	ENSG00000284416	MIR1908	microRNA 1908
chr11	61826777	61829794	3018	Promoter (<=1kb)	11	61799625	61829318	29694	2	3992	0	ENSG00000149485	FADS1	fatty acid desaturase 1
chr11	61890159	61892939	2781	Promoter (<=1kb)	11	61873519	61892051	18533	2	3995	0	ENSG00000221968	FADS3	fatty acid desaturase 3
chr11	61916570	61918524	1955	Promoter (1-2kb)	11	61897301	61920269	22969	2	5866	1745	ENSG00000167994	RAB3IL1	RAB3A interacting protein like 1
chr11	61966285	61969121	2837	Promoter (<=1kb)	11	61959718	61967660	7943	2	2495	0	ENSG00000167996	FTH1	ferritin heavy chain 1
chr11	62241233	62243061	1829	Promoter (<=1kb)	11	62242210	62244808	2599	1	10647	0	ENSG00000124935	SCGB1D2	secretoglobin family 1D member 2
chr11	62507512	62511148	3637	Intron (ENST00000530124.5/79026, intron 2 of 2)	11	62433542	62556235	122694	2	79026	45087	ENSG00000124942	AHNAK	AHNAK nucleoprotein
chr11	62544565	62550215	5651	5' UTR	11	62433542	62556235	122694	2	79026	6020	ENSG00000124942	AHNAK	AHNAK nucleoprotein
chr11	62552196	62557432	5237	Promoter (<=1kb)	11	62433542	62556235	122694	2	79026	0	ENSG00000124942	AHNAK	AHNAK nucleoprotein
chr11	62600329	62603410	3082	Promoter (<=1kb)	11	62593214	62601840	8627	2	9219	0	ENSG00000149480	MTA2	metastasis associated 1 family member 2
chr11	62611138	62614047	2910	Promoter (<=1kb)	11	62602218	62612765	10548	2	256364	0	ENSG00000149499	EML3	EMAP like 3
chr11	62620926	62622951	2026	Promoter (<=1kb)	11	62615296	62622175	6880	2	26229	0	ENSG00000149541	B3GAT3	beta-1,3-glucuronyltransferase 3
chr11	62652489	62654300	1812	5' UTR	11	62624826	62646726	21901	2	23193	-5763	ENSG00000089597	GANAB	glucosidase II alpha subunit
chr11	62664203	62666949	2747	Promoter (<=1kb)	11	62662816	62665217	2402	2	102288414	0	ENSG00000278615	C11orf98	chromosome 11 open reading frame 98
chr11	62725810	62729307	3498	Promoter (<=1kb)	11	62690275	62727384	37110	2	100534595	0	ENSG00000234857	HNRNPUL2-BSCL2	HNRNPUL2-BSCL2 readthrough (NMD candidate)
chr11	62770575	62772527	1953	Promoter (<=1kb)	11	62771303	62787342	16040	1	10629	0	ENSG00000162227	TAF6L	TATA-box binding protein associated factor 6 like
chr11	62785927	62788512	2586	Promoter (<=1kb)	11	62787415	62790405	2991	1	374395	0	ENSG00000185475	TMEM179B	transmembrane protein 179B
chr11	62790813	62792813	2001	Promoter (<=1kb)	11	62792702	62792771	70	2	102465257	0	ENSG00000274066	MIR6514	microRNA 6514
chr11	62804394	62806397	2004	Promoter (<=1kb)	11	62792123	62806302	14180	2	10482	0	ENSG00000162231	NXF1	nuclear RNA export factor 1
chr11	62838526	62842750	4225	Promoter (<=1kb)	11	62832911	62841809	8899	2	54663	0	ENSG00000133316	WDR74	WD repeat domain 74
chr11	62879184	62882472	3289	5' UTR	11	62856102	62888875	32774	1	6520	23082	ENSG00000168003	SLC3A2	solute carrier family 3 member 2
chr11	62908242	62910997	2756	3' UTR	11	62908679	62921807	13129	2	1128	10810	ENSG00000168539	CHRM1	cholinergic receptor muscarinic 1
chr11	63613449	63615084	1636	Promoter (1-2kb)	11	63573195	63616883	43689	2	11145	1799	ENSG00000176485	PLAAT3	phospholipase A and acyltransferase 3
chr11	63670172	63672727	2556	Promoter (<=1kb)	11	63624087	63671921	47835	2	25923	0	ENSG00000184743	ATL3	atlastin GTPase 3
chr11	63680445	63682809	2365	Promoter (<=1kb)	11	63681446	63759891	78446	1	10313	0	ENSG00000133318	RTN3	reticulon 3
chr11	63767471	63770291	2821	Promoter (<=1kb)	11	63759892	63768775	8884	2	65998	0	ENSG00000188070	C11orf95	chromosome 11 open reading frame 95
chr11	63837688	63840691	3004	Promoter (<=1kb)	11	63838928	63911019	72092	1	2011	0	ENSG00000072518	MARK2	microtubule affinity regulating kinase 2
chr11	63937665	63940427	2763	Promoter (<=1kb)	11	63938959	63957328	18370	1	79829	0	ENSG00000110583	NAA40	N(alpha)-acetyltransferase 40, NatD catalytic subunit
chr11	63985209	63987768	2560	5' UTR	11	63974620	64001811	27192	1	55611	10589	ENSG00000167770	OTUB1	OTU deubiquitinase, ubiquitin aldehyde binding 1
chr11	64152347	64153915	1569	Exon (ENST00000255681.6/28992, exon 2 of 11)	11	63998558	64166106	167549	2	28992	12191	ENSG00000133315	MACROD1	mono-ADP ribosylhydrolase 1
chr11	64164148	64167472	3325	Promoter (<=1kb)	11	63998558	64166106	167549	2	28992	0	ENSG00000133315	MACROD1	mono-ADP ribosylhydrolase 1
chr11	64184358	64187499	3142	Promoter (<=1kb)	11	64185272	64204543	19272	1	10963	0	ENSG00000168439	STIP1	stress induced phosphoprotein 1
chr11	64225318	64227248	1931	Promoter (<=1kb)	11	64223799	64226254	2456	2	83707	0	ENSG00000149743	TRPT1	tRNA phosphotransferase 1
chr11	64233387	64235917	2531	Promoter (<=1kb)	11	64234538	64238793	4256	1	7423	0	ENSG00000173511	VEGFB	vascular endothelial growth factor B
chr11	64240002	64243594	3593	Promoter (<=1kb)	11	64241003	64244132	3130	1	2286	0	ENSG00000173486	FKBP2	FKBP prolyl isomerase 2
chr11	64244995	64248573	3579	Promoter (<=1kb)	11	64245964	64248217	2254	1	105369340	0	ENSG00000256940	LOC105369340	uncharacterized LOC105369340
chr11	64250442	64253354	2913	Promoter (<=1kb)	11	64251523	64269150	17628	1	5331	0	ENSG00000149782	PLCB3	phospholipase C beta 3
chr11	64267805	64271102	3298	Promoter (<=1kb)	11	64270062	64289500	19439	1	56834	0	ENSG00000173264	GPR137	G protein-coupled receptor 137
chr11	64283704	64287225	3522	Promoter (<=1kb)	11	64269830	64284704	14875	2	572	0	ENSG00000002330	BAD	BCL2 associated agonist of cell death
chr11	64303868	64307241	3374	Promoter (<=1kb)	11	64305572	64316743	11172	1	2101	0	ENSG00000173153	ESRRA	estrogen related receptor alpha
chr11	64341459	64343747	2289	Promoter (<=1kb)	11	64341849	64341904	56	2	102466815	0	ENSG00000278359	MIR7155	microRNA 7155
chr11	64357869	64361051	3183	Promoter (<=1kb)	11	64359148	64372215	13068	1	8986	0	ENSG00000162302	RPS6KA4	ribosomal protein S6 kinase A4
chr11	64809246	64811353	2108	Promoter (<=1kb)	11	64803510	64811294	7785	2	4221	0	ENSG00000133895	MEN1	menin 1
chr11	64842219	64845813	3595	Promoter (<=1kb)	11	64823387	64844569	21183	2	55561	0	ENSG00000171219	CDC42BPG	CDC42 binding protein kinase gamma
chr11	64877306	64879932	2627	5' UTR	11	64851642	64888296	36655	2	10938	8364	ENSG00000110047	EHD1	EH domain containing 1
chr11	64916286	64918098	1813	Promoter (<=1kb)	11	64894546	64917248	22703	2	23130	0	ENSG00000110046	ATG2A	autophagy related 2A
chr11	64923856	64925603	1748	5' UTR	11	64917599	64934473	16875	1	5526	6257	ENSG00000068971	PPP2R5B	protein phosphatase 2 regulatory subunit B'beta
chr11	65013043	65015427	2385	Promoter (<=1kb)	11	65014182	65040570	26389	1	100528018	0	ENSG00000273003	ARL2-SNX15	ARL2-SNX15 readthrough (NMD candidate)
chr11	65026668	65028393	1726	Promoter (<=1kb)	11	65027408	65040572	13165	1	29907	0	ENSG00000110025	SNX15	sorting nexin 15
chr11	65040330	65042535	2206	Promoter (<=1kb)	11	65040901	65044828	3928	1	29901	0	ENSG00000168061	SAC3D1	SAC3 domain containing 1
chr11	65083116	65084811	1696	Promoter (<=1kb)	11	65066300	65084164	17865	2	113130	0	ENSG00000146670	CDCA5	cell division cycle associated 5
chr11	65095449	65097257	1809	5' UTR	11	65088372	65089375	1004	2	100130348	-6074	ENSG00000187066	TMEM262	transmembrane protein 262
chr11	65106893	65109636	2744	Promoter (2-3kb)	11	65111845	65116384	4540	1	7108	-2209	ENSG00000149809	TM7SF2	transmembrane 7 superfamily member 2
chr11	65110744	65113459	2716	Promoter (<=1kb)	11	65111845	65116384	4540	1	7108	0	ENSG00000149809	TM7SF2	transmembrane 7 superfamily member 2
chr11	65114890	65118874	3985	Promoter (<=1kb)	11	65116403	65117708	1306	2	741	0	ENSG00000174276	ZNHIT2	zinc finger HIT-type containing 2
chr11	65121258	65123379	2122	Promoter (<=1kb)	11	65120628	65122473	1846	2	2197	0	ENSG00000149806	FAU	FAU ubiquitin like and ribosomal protein S30 fusion
chr11	65180530	65183034	2505	Promoter (<=1kb)	11	65180021	65181834	1814	2	728975	0	ENSG00000254614	LOC728975	uncharacterized LOC728975
chr11	65261086	65263055	1970	Promoter (<=1kb)	11	65261762	65326543	64782	1	23649	0	ENSG00000014138	POLA2	DNA polymerase alpha 2, accessory subunit
chr11	65313913	65316605	2693	Promoter (<=1kb)	11	65314818	65322429	7612	1	10435	0	ENSG00000149798	CDC42EP2	CDC42 effector protein 2
chr11	65333060	65335068	2009	Promoter (<=1kb)	11	65333754	65353249	19496	1	5977	0	ENSG00000133884	DPF2	double PHD fingers 2
chr11	65381417	65383930	2514	Promoter (<=1kb)	11	65375192	65383701	8510	2	283130	0	ENSG00000162241	SLC25A45	solute carrier family 25 member 45
chr11	65385407	65387763	2357	Promoter (<=1kb)	11	65386599	65413525	26927	1	83786	0	ENSG00000126391	FRMD8	FERM domain containing 8
chr11	65415910	65425221	9312	Promoter (<=1kb)	11	65422798	65445540	22743	1	283131	0	ENSG00000245532	NEAT1	nuclear paraspeckle assembly transcript 1
chr11	65476464	65481664	5201	Distal Intergenic	11	65497688	65506469	8782	1	378938	-16024	ENSG00000251562	MALAT1	metastasis associated lung adenocarcinoma transcript 1
chr11	65495727	65499782	4056	Promoter (<=1kb)	11	65497688	65506469	8782	1	378938	0	ENSG00000251562	MALAT1	metastasis associated lung adenocarcinoma transcript 1
chr11	65524213	65526233	2021	Promoter (<=1kb)	11	65525077	65538704	13628	1	57410	0	ENSG00000142186	SCYL1	SCY1 like pseudokinase 1
chr11	65538014	65541864	3851	5' UTR	11	65525077	65538704	13628	1	57410	12937	ENSG00000142186	SCYL1	SCY1 like pseudokinase 1
chr11	65556965	65559984	3020	Promoter (<=1kb)	11	65538805	65558930	20126	2	4054	0	ENSG00000168056	LTBP3	latent transforming growth factor beta binding protein 3
chr11	65569125	65577040	7916	Promoter (<=1kb)	11	65570430	65572892	2463	1	10534	0	ENSG00000173465	ZNRD2	zinc ribbon domain containing 2
chr11	65612778	65616967	4190	Promoter (<=1kb)	11	65615773	65637439	21667	1	399909	0	ENSG00000197136	PCNX3	pecanex 3
chr11	65644865	65648551	3687	Promoter (<=1kb)	11	65649192	65649253	62	1	100616284	-641	ENSG00000265874	MIR4489	microRNA 4489
chr11	65661826	65664338	2513	Promoter (<=1kb)	11	65653596	65663094	9499	2	5970	0	ENSG00000173039	RELA	RELA proto-oncogene, NF-kB subunit
chr11	65711218	65713107	1890	Promoter (<=1kb)	11	65711996	65719604	7609	1	10524	0	ENSG00000172977	KAT5	lysine acetyltransferase 5
chr11	65777747	65782571	4825	Promoter (<=1kb)	11	65775893	65780802	4910	2	91056	0	ENSG00000254470	AP5B1	adaptor related protein complex 5 subunit beta 1
chr11	65785568	65788951	3384	Promoter (<=1kb)	11	65787022	65797219	10198	1	5017	0	ENSG00000172818	OVOL1	ovo like transcriptional repressor 1
chr11	65790593	65794129	3537	Promoter (<=1kb)	11	65789051	65790868	1818	2	101927828	0	ENSG00000255120	OVOL1-AS1	OVOL1 antisense RNA 1
chr11	65817162	65819169	2008	Distal Intergenic	11	65833641	65856896	23256	1	254122	-14472	ENSG00000172803	SNX32	sorting nexin 32
chr11	65856341	65861560	5220	Promoter (<=1kb)	11	65857126	65867653	10528	1	80198	0	ENSG00000172732	MUS81	MUS81 structure-specific endonuclease subunit
chr11	65887400	65889291	1892	Promoter (<=1kb)	11	65883741	65888539	4799	2	9158	0	ENSG00000172500	FIBP	FGF1 intracellular binding protein
chr11	65889757	65892145	2389	Promoter (<=1kb)	11	65890112	65891635	1524	1	11007	0	ENSG00000175602	CCDC85B	coiled-coil domain containing 85B
chr11	65917591	65920901	3311	Promoter (<=1kb)	11	65919257	65921561	2305	1	10589	0	ENSG00000175550	DRAP1	DR1 associated protein 1
chr11	65960662	65962738	2077	Promoter (<=1kb)	11	65961689	65979828	18140	1	9092	0	ENSG00000175467	SART1	spliceosome associated factor 1, recruiter of U4/U6.U5 tri-snRNP
chr11	66000650	66003689	3040	Promoter (<=1kb)	11	65996545	66002176	5632	2	84285	0	ENSG00000175376	EIF1AD	eukaryotic translation initiation factor 1A domain containing
chr11	66051135	66053292	2158	Promoter (<=1kb)	11	66052331	66069308	16978	1	10992	0	ENSG00000087365	SF3B2	splicing factor 3b subunit 2
chr11	66069223	66071762	2540	Promoter (<=1kb)	11	66070363	66244747	174385	1	55690	0	ENSG00000175115	PACS1	phosphofurin acidic cluster sorting protein 1
chr11	66256705	66259401	2697	Promoter (<=1kb)	11	66257294	66267860	10567	1	64837	0	ENSG00000174996	KLC2	kinesin light chain 2
chr11	66288102	66290644	2543	Promoter (<=1kb)	11	66284580	66289170	4591	2	10897	0	ENSG00000174851	YIF1A	Yip1 interacting factor homolog A, membrane trafficking protein
chr11	66346464	66348868	2405	Promoter (<=1kb)	11	66347950	66364190	16241	1	102724064	0	ENSG00000255468	LOC102724064	uncharacterized LOC102724064
chr11	66370072	66373085	3014	Promoter (<=1kb)	11	66362521	66372214	9694	2	3177	0	ENSG00000174669	SLC29A2	solute carrier family 29 member 2
chr11	66418078	66423430	5353	Promoter (<=1kb)	11	66421004	66426707	5704	1	266743	0	ENSG00000174576	NPAS4	neuronal PAS domain protein 4
chr11	66438016	66439586	1571	5' UTR	11	66421004	66426707	5704	1	266743	17012	ENSG00000174576	NPAS4	neuronal PAS domain protein 4
chr11	66465869	66468133	2265	Promoter (<=1kb)	11	66466327	66477337	11011	1	246330	0	ENSG00000174516	PELI3	pellino E3 ubiquitin protein ligase family member 3
chr11	66478623	66481462	2840	Promoter (<=1kb)	11	66480013	66509657	29645	1	10072	0	ENSG00000254986	DPP3	dipeptidyl peptidase 3
chr11	66544911	66547776	2866	Promoter (<=1kb)	11	66520637	66546238	25602	2	254359	0	ENSG00000174165	ZDHHC24	zinc finger DHHC-type containing 24
chr11	66567409	66569379	1971	Promoter (<=1kb)	11	66563463	66568841	5379	2	8722	0	ENSG00000174080	CTSF	cathepsin F
chr11	66615460	66618046	2587	Promoter (<=1kb)	11	66616626	66646469	29844	1	100526737	0	ENSG00000248643	RBM14-RBM4	RBM14-RBM4 readthrough
chr11	66676886	66679262	2377	Promoter (<=1kb)	11	66664998	66677921	12924	2	83759	0	ENSG00000173914	RBM4B	RNA binding motif protein 4B
chr11	66717435	66719838	2404	Intron (ENST00000647510.1/6712, intron 2 of 36)	11	66685248	66729226	43979	2	6712	9388	ENSG00000173898	SPTBN2	spectrin beta, non-erythrocytic 2
chr11	66726752	66729339	2588	Promoter (<=1kb)	11	66685248	66729226	43979	2	6712	0	ENSG00000173898	SPTBN2	spectrin beta, non-erythrocytic 2
chr11	66743021	66746271	3251	Promoter (<=1kb)	11	66744451	66843328	98878	1	79703	0	ENSG00000173715	C11orf80	chromosome 11 open reading frame 80
chr11	66842295	66844330	2036	Promoter (<=1kb)	11	66842835	66846546	3712	1	9986	0	ENSG00000173653	RCE1	Ras converting CAAX endopeptidase 1
chr11	66854909	66861646	6738	Promoter (<=1kb)	11	66856647	66860475	3829	1	78999	0	ENSG00000173621	LRFN4	leucine rich repeat and fibronectin type III domain containing 4
chr11	66956969	66959362	2394	Promoter (<=1kb)	11	66848233	66958376	110144	2	5091	0	ENSG00000173599	PC	pyruvate carboxylase
chr11	67055833	67058792	2960	Promoter (<=1kb)	11	67056818	67072013	15196	1	29984	0	ENSG00000173156	RHOD	ras homolog family member D
chr11	67117344	67120698	3355	Promoter (<=1kb)	11	67119269	67258087	138819	1	22992	0	ENSG00000173120	KDM2A	lysine demethylase 2A
chr11	67287901	67290691	2791	Promoter (<=1kb)	11	67288547	67302485	13939	1	338692	0	ENSG00000172932	ANKRD13D	ankyrin repeat domain 13D
chr11	67301364	67305086	3723	Promoter (<=1kb)	11	67303448	67312605	9158	1	54961	0	ENSG00000172830	SSH3	slingshot protein phosphatase 3
chr11	67316240	67319048	2809	Promoter (<=1kb)	11	67317871	67392074	74204	1	100130987	0	NA	LOC100130987	uncharacterized LOC100130987
chr11	67371825	67374967	3143	Promoter (<=1kb)	11	67364168	67374177	10010	2	23529	0	ENSG00000175505	CLCF1	cardiotrophin like cytokine factor 1
chr11	67390874	67392869	1996	Promoter (<=1kb)	11	67391705	67398410	6706	1	5883	0	ENSG00000172613	RAD9A	RAD9 checkpoint clamp component A
chr11	67400696	67402810	2115	Promoter (1-2kb)	11	67403915	67410089	6175	1	374403	-1105	ENSG00000175463	TBC1D10C	TBC1 domain family member 10C
chr11	67416948	67422285	5338	Promoter (<=1kb)	11	67398183	67421183	23001	2	5499	0	ENSG00000172531	PPP1CA	protein phosphatase 1 catalytic subunit alpha
chr11	67427541	67429517	1977	Promoter (<=1kb)	11	67428460	67435408	6949	1	6199	0	ENSG00000175634	RPS6KB2	ribosomal protein S6 kinase B2
chr11	67442450	67444457	2008	Promoter (<=1kb)	11	67435510	67443821	8312	2	57175	0	ENSG00000172725	CORO1B	coronin 1B
chr11	67467067	67470234	3168	Promoter (<=1kb)	11	67461710	67469272	7563	2	80194	0	ENSG00000172663	TMEM134	transmembrane protein 134
chr11	67503490	67509475	5986	Promoter (<=1kb)	11	67506497	67508649	2153	2	10263	0	ENSG00000167797	CDK2AP2	cyclin dependent kinase 2 associated protein 2
chr11	67605934	67607991	2058	Promoter (<=1kb)	11	67602880	67606706	3827	2	100505621	0	ENSG00000184224	C11orf72	chromosome 11 open reading frame 72 (putative)
chr11	67628207	67631604	3398	Promoter (<=1kb)	11	67627938	67629930	1993	2	254552	0	ENSG00000167799	NUDT8	nudix hydrolase 8
chr11	67804175	67807122	2948	Promoter (<=1kb)	11	67791648	67805336	13689	2	645332	0	ENSG00000160172	FAM86C2P	family with sequence similarity 86, member A pseudogene
chr11	67954531	67956747	2217	Exon (ENST00000527543.2/ENST00000527543.2, exon 1 of 4)	11	67991104	68004982	13879	2	81622	48235	ENSG00000110057	UNC93B1	unc-93 homolog B1, TLR signaling regulator
chr11	68002616	68004881	2266	Promoter (<=1kb)	11	67991104	68004982	13879	2	81622	101	ENSG00000110057	UNC93B1	unc-93 homolog B1, TLR signaling regulator
chr11	68029290	68031763	2474	Promoter (<=1kb)	11	68030617	68036644	6028	1	4728	0	ENSG00000110717	NDUFS8	NADH:ubiquinone oxidoreductase core subunit S8
chr11	68119826	68122893	3068	Promoter (<=1kb)	11	68052859	68121444	68586	2	1119	0	ENSG00000110721	CHKA	choline kinase alpha
chr11	68211768	68215190	3423	Promoter (<=1kb)	11	68154863	68213828	58966	2	51111	0	ENSG00000110066	KMT5B	lysine methyltransferase 5B
chr11	68270815	68273101	2287	Promoter (<=1kb)	11	68261335	68272001	10667	2	53838	0	ENSG00000171067	C11orf24	chromosome 11 open reading frame 24
chr11	68311437	68315513	4077	Promoter (<=1kb)	11	68312609	68449275	136667	1	4041	0	ENSG00000162337	LRP5	LDL receptor related protein 5
chr11	68342146	68343884	1739	Intron (ENST00000294304.11/4041, intron 1 of 22)	11	68312609	68449275	136667	1	4041	29537	ENSG00000162337	LRP5	LDL receptor related protein 5
chr11	68459338	68462073	2736	Promoter (<=1kb)	11	68460731	68615334	154604	1	55291	0	ENSG00000110075	PPP6R3	protein phosphatase 6 regulatory subunit 3
chr11	68683675	68685950	2276	Promoter (<=1kb)	11	68684475	68691175	6701	1	51083	0	ENSG00000069482	GAL	galanin and GMAP prepropeptide
chr11	68750037	68752326	2290	Promoter (<=1kb)	11	68707440	68751564	44125	2	9633	0	ENSG00000132749	TESMIN	testis expressed metallothionein like protein
chr11	68838376	68842873	4498	Promoter (1-2kb)	11	68754620	68844410	89791	2	1374	1537	ENSG00000110090	CPT1A	carnitine palmitoyltransferase 1A
chr11	68903169	68905232	2064	Promoter (<=1kb)	11	68891276	68903835	12560	2	219927	0	ENSG00000197345	MRPL21	mitochondrial ribosomal protein L21
chr11	69104828	69107464	2637	Intron (ENST00000637504.1/219931, intron 19 of 19)	11	69083176	69083258	83	1	100422846	21652	ENSG00000265539	MIR3164	microRNA 3164
chr11	69114049	69116610	2562	Intron (ENST00000637504.1/219931, intron 19 of 19)	11	69083176	69083258	83	1	100422846	30873	ENSG00000265539	MIR3164	microRNA 3164
chr11	69277362	69279153	1792	Distal Intergenic	11	69294138	69341682	47545	1	26579	-14985	ENSG00000172927	MYEOV	myeloma overexpressed
chr11	69635871	69645350	9480	Promoter (<=1kb)	11	69641087	69654474	13388	1	595	0	ENSG00000110092	CCND1	cyclin D1
chr11	69652810	69655888	3079	3' UTR	11	69641087	69654474	13388	1	595	11723	ENSG00000110092	CCND1	cyclin D1
chr11	69674209	69676464	2256	Promoter (<=1kb)	11	69653076	69675416	22341	2	220064	0	ENSG00000149716	LTO1	LTO1 maturation factor of ABCE1
chr11	70202249	70204662	2414	Promoter (<=1kb)	11	70203163	70207390	4228	1	8772	0	ENSG00000168040	FADD	Fas associated via death domain
chr11	70269395	70271963	2569	Promoter (<=1kb)	11	70270700	70385312	114613	1	8500	0	ENSG00000131626	PPFIA1	PTPRF interacting protein alpha 1
chr11	70397274	70400689	3416	Promoter (<=1kb)	11	70398404	70436584	38181	1	2017	0	ENSG00000085733	CTTN	cortactin
chr11	71250664	71253689	3026	Promoter (<=1kb)	11	70467856	71252577	784722	2	22941	0	ENSG00000162105	SHANK2	SH3 and multiple ankyrin repeat domains 2
chr11	71447178	71449596	2419	5' UTR	11	71428193	71452868	24676	2	1717	3272	ENSG00000172893	DHCR7	7-dehydrocholesterol reductase
chr11	71452127	71454129	2003	Promoter (<=1kb)	11	71428193	71452868	24676	2	1717	0	ENSG00000172893	DHCR7	7-dehydrocholesterol reductase
chr11	71785706	71788623	2918	Promoter (<=1kb)	11	71787510	71801236	13727	1	55199	0	ENSG00000158483	FAM86C1	family with sequence similarity 86 member C1
chr11	72079639	72082892	3254	Promoter (<=1kb)	11	72080331	72110782	30452	1	220074	0	ENSG00000184154	LRTOMT	leucine rich transmembrane and O-methyltransferase domain containing
chr11	72102261	72104092	1832	Promoter (<=1kb)	11	72085895	72103387	17493	2	55004	0	ENSG00000149357	LAMTOR1	late endosomal/lysosomal adaptor, MAPK and MTOR activator 1
chr11	72111621	72113173	1553	Promoter (<=1kb)	11	72106378	72112780	6403	2	25906	0	ENSG00000110200	ANAPC15	anaphase promoting complex subunit 15
chr11	72222347	72225970	3624	Promoter (<=1kb)	11	72224781	72239105	14325	1	3636	0	ENSG00000165458	INPPL1	inositol polyphosphate phosphatase like 1
chr11	72239012	72241153	2142	3' UTR	11	72239077	72245664	6588	2	401	4511	ENSG00000165462	PHOX2A	paired like homeobox 2A
chr11	72433433	72435306	1874	Promoter (<=1kb)	11	72285495	72434680	149186	2	81570	0	ENSG00000162129	CLPB	ClpB homolog, mitochondrial AAA ATPase chaperonin
chr11	72780167	72782853	2687	Promoter (<=1kb)	11	72783530	72783592	63	1	100616410	-677	ENSG00000265064	MIR4692	microRNA 4692
chr11	72793026	72794701	1676	Promoter (<=1kb)	11	72754729	72793681	38953	2	10809	0	ENSG00000214530	STARD10	StAR related lipid transfer domain containing 10
chr11	72812661	72815758	3098	Promoter (<=1kb)	11	72814308	72843674	29367	1	89849	0	ENSG00000168010	ATG16L2	autophagy related 16 like 2
chr11	73141013	73143658	2646	Promoter (<=1kb)	11	72836745	73142261	305517	2	9873	0	ENSG00000137478	FCHSD2	FCH and double SH3 domains 2
chr11	73306670	73310071	3402	Promoter (<=1kb)	11	73307235	73309361	2127	2	100287837	0	ENSG00000257038	LOC100287837	uncharacterized LOC100287837
chr11	73342176	73344036	1861	5' UTR	11	73376264	73397474	21211	1	84957	-32228	ENSG00000054967	RELT	RELT TNF receptor
chr11	73375622	73377833	2212	Promoter (<=1kb)	11	73376264	73397474	21211	1	84957	0	ENSG00000054967	RELT	RELT TNF receptor
chr11	73597125	73599177	2053	Promoter (<=1kb)	11	73400487	73598189	197703	2	23201	0	ENSG00000054965	FAM168A	family with sequence similarity 168 member A
chr11	73759664	73762274	2611	Promoter (<=1kb)	11	73675638	73761137	85500	2	5870	0	ENSG00000175582	RAB6A	RAB6A, member RAS oncogene family
chr11	73786837	73789222	2386	Promoter (<=1kb)	11	73787316	73865133	77818	1	51642	0	ENSG00000175581	MRPL48	mitochondrial ribosomal protein L48
chr11	74170146	74172208	2063	Promoter (<=1kb)	11	74012714	74171210	158497	2	26005	0	ENSG00000168014	C2CD3	C2 calcium dependent domain containing 3
chr11	74310621	74312525	1905	Promoter (<=1kb)	11	74311362	74324705	13344	1	101928580	0	ENSG00000246211	P4HA3-AS1	P4HA3 antisense RNA 1
chr11	74492409	74494425	2017	Promoter (<=1kb)	11	74493366	74498533	5168	1	100287896	0	ENSG00000254837	LOC100287896	uncharacterized LOC100287896
chr11	74748066	74750281	2216	Promoter (<=1kb)	11	74748868	74842413	93546	1	254225	0	ENSG00000166439	RNF169	ring finger protein 169
chr11	74988072	74989873	1802	Promoter (<=1kb)	11	74988134	75018893	30760	1	10825	0	ENSG00000162139	NEU3	neuraminidase 3
chr11	75240117	75242904	2788	Promoter (<=1kb)	11	75240905	75243697	2793	1	100507050	0	ENSG00000261594	TPBGL	trophoblast glycoprotein like
chr11	75350139	75353159	3021	Promoter (<=1kb)	11	75264182	75351705	87524	2	408	0	ENSG00000137486	ARRB1	arrestin beta 1
chr11	75398837	75401545	2709	Promoter (<=1kb)	11	75400391	75400538	148	1	6079	0	ENSG00000206941	SNORD15A	small nucleolar RNA, C/D box 15A
chr11	75427917	75431761	3845	Promoter (<=1kb)	11	75422394	75430629	8236	2	283212	0	ENSG00000149243	KLHL35	kelch like family member 35
chr11	75524525	75526905	2381	Promoter (<=1kb)	11	75434640	75525903	91264	2	81544	0	ENSG00000158555	GDPD5	glycerophosphodiester phosphodiesterase domain containing 5
chr11	75767649	75769830	2182	Promoter (<=1kb)	11	75758455	75768647	10193	2	283214	0	ENSG00000247867	LOC283214	uncharacterized LOC283214
chr11	75813934	75816635	2702	Promoter (<=1kb)	11	75803431	75814797	11367	2	100506113	0	ENSG00000255507	UVRAG-DT	UVRAG divergent transcript
chr11	76205503	76211676	6174	Promoter (<=1kb)	11	76186325	76206532	20208	2	7481	0	ENSG00000085741	WNT11	Wnt family member 11
chr11	76234581	76237011	2431	Distal Intergenic	11	76186325	76206532	20208	2	7481	-28049	ENSG00000085741	WNT11	Wnt family member 11
chr11	76379726	76382099	2374	Promoter (<=1kb)	11	76381313	76414619	33307	1	100506127	0	ENSG00000179240	GVQW3	GVQW motif containing 3
chr11	76443883	76446227	2345	Promoter (<=1kb)	11	76444923	76553025	108103	1	56946	0	ENSG00000158636	EMSY	EMSY transcriptional repressor, BRCA2 interacting
chr11	76782197	76785312	3116	Promoter (<=1kb)	11	76782581	76783062	482	2	101928837	0	ENSG00000255100	LOC101928837	uncharacterized LOC101928837
chr11	76788047	76789616	1570	Intron (ENST00000533752.1/25987, intron 1 of 1)	11	76782581	76783062	482	2	101928837	-4985	ENSG00000255100	LOC101928837	uncharacterized LOC101928837
chr11	76859903	76862005	2103	Promoter (<=1kb)	11	76860867	77026797	165931	1	55331	0	ENSG00000078124	ACER3	alkaline ceramidase 3
chr11	77045695	77046897	1203	Distal Intergenic	11	77034398	77041973	7576	1	192134	11297	ENSG00000198488	B3GNT6	UDP-GlcNAc:betaGal beta-1,3-N-acetylglucosaminyltransferase 6
chr11	77065970	77067763	1794	Promoter (<=1kb)	11	77066941	77126155	59215	1	726	0	ENSG00000149260	CAPN5	calpain 5
chr11	77472712	77475158	2447	Promoter (<=1kb)	11	77321707	77474635	152929	2	5058	0	ENSG00000149269	PAK1	p21 (RAC1) activated kinase 1
chr11	77588662	77590949	2288	Promoter (<=1kb)	11	77589391	77610355	20965	1	282679	0	ENSG00000178301	AQP11	aquaporin 11
chr11	77819254	77821872	2619	Promoter (<=1kb)	11	77821109	77918432	97324	1	28971	0	ENSG00000087884	AAMDC	adipogenesis associated Mth938 domain containing
chr11	78045677	78047231	1555	Promoter (<=1kb)	11	78015715	78046191	30477	2	65987	0	ENSG00000151364	KCTD14	potassium channel tetramerization domain containing 14
chr11	78078829	78080745	1917	Promoter (<=1kb)	11	78016971	78079865	62895	2	100532726	0	ENSG00000259112	NDUFC2-KCTD14	NDUFC2-KCTD14 readthrough
chr11	78187418	78189942	2525	Promoter (<=1kb)	11	78171249	78188822	17574	2	283219	0	ENSG00000188997	KCTD21	potassium channel tetramerization domain containing 21
chr11	79436802	79438561	1760	Promoter (2-3kb)	11	78652831	79440948	788118	2	26011	2387	ENSG00000149256	TENM4	teneurin transmembrane protein 4
chr11	79439367	79441943	2577	Promoter (<=1kb)	11	78652831	79440948	788118	2	26011	0	ENSG00000149256	TENM4	teneurin transmembrane protein 4
chr11	82731989	82734581	2593	Promoter (<=1kb)	11	82729941	82733864	3924	2	220382	0	ENSG00000182103	FAM181B	family with sequence similarity 181 member B
chr11	82899845	82903275	3431	Promoter (<=1kb)	11	82899975	82958277	58303	1	220042	0	ENSG00000165490	DDIAS	DNA damage induced apoptosis suppressor
chr11	83070855	83073050	2196	Promoter (<=1kb)	11	83072066	83106719	34654	1	100506233	0	ENSG00000246067	RAB30-DT	RAB30 divergent transcript
chr11	83155405	83158731	3327	Promoter (<=1kb)	11	83156988	83187451	30464	1	51585	0	ENSG00000165494	PCF11	PCF11 cleavage and polyadenylation factor subunit
chr11	83409974	83412016	2043	Intron (ENST00000530045.5/ENST00000530045.5, intron 3 of 4)	11	83259097	83286407	27311	2	60492	-123567	ENSG00000137500	CCDC90B	coiled-coil domain containing 90B
chr11	85663241	85665727	2487	5' UTR	11	85647967	85656547	8581	1	84233	15274	ENSG00000171202	TMEM126A	transmembrane protein 126A
chr11	85810091	85812192	2102	Promoter (<=1kb)	11	85694224	85811159	116936	2	54843	0	ENSG00000137501	SYTL2	synaptotagmin like 2
chr11	85825943	85829678	3736	Distal Intergenic	11	85694224	85811159	116936	2	54843	-14784	ENSG00000137501	SYTL2	synaptotagmin like 2
chr11	85854125	85855691	1567	Promoter (<=1kb)	11	85855101	85920021	64921	1	220047	0	ENSG00000150676	CCDC83	coiled-coil domain containing 83
chr11	86067735	86070134	2400	Promoter (<=1kb)	11	85957684	86069882	112199	2	8301	0	ENSG00000073921	PICALM	phosphatidylinositol binding clathrin assembly protein
chr11	86244128	86245888	1761	Promoter (<=1kb)	11	86244544	86278813	34270	1	8726	0	ENSG00000074266	EED	embryonic ectoderm development
chr11	86799536	86801570	2035	5' UTR	11	86791059	86952910	161852	1	11098	8477	ENSG00000150687	PRSS23	serine protease 23
chr11	86954238	86957006	2769	Promoter (<=1kb)	11	86955619	87000959	45341	1	100506368	0	ENSG00000246523	FZD4-DT	FZD4 divergent transcript
chr11	87036613	87038831	2219	Promoter (<=1kb)	11	87037844	87323758	285915	1	65084	0	ENSG00000166575	TMEM135	transmembrane protein 135
chr11	89646228	89650536	4309	Intron (ENST00000529567.6/219595, intron 2 of 17)	11	89639237	89698718	59482	1	219595	6991	ENSG00000134612	FOLH1B	folate hydrolase 1B
chr11	89671217	89673653	2437	Exon (ENST00000529567.6/219595, exon 9 of 18)	11	89639237	89698718	59482	1	219595	31980	ENSG00000134612	FOLH1B	folate hydrolase 1B
chr11	90221817	90223984	2168	Promoter (<=1kb)	11	90201160	90223364	22205	2	26973	0	ENSG00000110172	CHORDC1	cysteine and histidine rich domain containing 1
chr11	92026340	92028054	1715	Distal Intergenic	11	92352096	92896470	544375	1	120114	-324042	ENSG00000165323	FAT3	FAT atypical cadherin 3
chr11	93541933	93544156	2224	Promoter (<=1kb)	11	93478472	93543508	65037	2	56935	0	ENSG00000166002	SMCO4	single-pass membrane protein with coiled-coil domains 4
chr11	93660892	93662779	1888	Promoter (<=1kb)	11	93661639	93730358	68720	1	85459	0	ENSG00000166004	CEP295	centrosomal protein 295
chr11	93739655	93743749	4095	Promoter (<=1kb)	11	93741591	93764749	23159	1	28970	0	ENSG00000182919	C11orf54	chromosome 11 open reading frame 54
chr11	93783561	93785398	1838	Promoter (<=1kb)	11	93729948	93784391	54444	2	79101	0	ENSG00000166012	TAF1D	TATA-box binding protein associated factor, RNA polymerase I subunit D
chr11	94128126	94130143	2018	Promoter (<=1kb)	11	94128928	94181972	53045	1	24145	0	ENSG00000110218	PANX1	pannexin 1
chr11	94542953	94545943	2991	Promoter (<=1kb)	11	94543840	94621421	77582	1	143689	0	ENSG00000134627	PIWIL4	piwi like RNA-mediated gene silencing 4
chr11	94631803	94633311	1509	Intron (ENST00000536540.5/105369438, intron 4 of 4)	11	94706431	94876753	170323	1	154810	-73120	ENSG00000166025	AMOTL1	angiomotin like 1
chr11	95066180	95068338	2159	Promoter (<=1kb)	11	95067197	95071224	4028	1	10929	0	ENSG00000263465	SRSF8	serine and arginine rich splicing factor 8
chr11	95086538	95091106	4569	Promoter (<=1kb)	11	95089810	95132645	42836	1	23052	0	ENSG00000149218	ENDOD1	endonuclease domain containing 1
chr11	95229327	95232113	2787	Promoter (<=1kb)	11	95165513	95232541	67029	2	143686	428	ENSG00000149212	SESN3	sestrin 3
chr11	95644477	95648437	3961	Intron (ENST00000648353.1/ENST00000648353.1, intron 3 of 4)	11	95789965	95832693	42729	1	9702	-141528	ENSG00000166037	CEP57	centrosomal protein 57
chr11	95651445	95652990	1546	Intron (ENST00000648353.1/ENST00000648353.1, intron 3 of 4)	11	95789965	95832693	42729	1	9702	-136975	ENSG00000166037	CEP57	centrosomal protein 57
chr11	95788630	95791551	2922	Promoter (<=1kb)	11	95768942	95790409	21468	2	143684	0	ENSG00000077458	FAM76B	family with sequence similarity 76 member B
chr11	95923140	95924658	1519	Promoter (<=1kb)	11	95832882	95925270	92389	2	8898	612	ENSG00000087053	MTMR2	myotubularin related protein 2
chr11	100686417	100688569	2153	Promoter (<=1kb)	11	100684162	100687955	3794	2	100128386	0	ENSG00000248027	LOC100128386	uncharacterized LOC100128386
chr11	102109387	102112715	3329	Promoter (<=1kb)	11	102110461	102233423	122963	1	10413	0	ENSG00000137693	YAP1	Yes associated protein 1
chr11	102316908	102318378	1471	Promoter (<=1kb)	11	102317450	102339403	21954	1	330	0	ENSG00000023445	BIRC3	baculoviral IAP repeat containing 3
chr11	102346293	102348146	1854	Promoter (<=1kb)	11	102347211	102378670	31460	1	329	0	ENSG00000110330	BIRC2	baculoviral IAP repeat containing 2
chr11	102451186	102453852	2667	Promoter (<=1kb)	11	102452919	102462008	9090	1	101928424	0	ENSG00000255337	LOC101928424	uncharacterized LOC101928424
chr11	103108657	103110804	2148	Promoter (<=1kb)	11	103109410	103479863	370454	1	79659	0	ENSG00000187240	DYNC2H1	dynein cytoplasmic 2 heavy chain 1
chr11	104163213	104164870	1658	Promoter (<=1kb)	11	103907186	104164379	257194	2	80310	0	ENSG00000170962	PDGFD	platelet derived growth factor D
chr11	106076458	106078857	2400	Promoter (<=1kb)	11	106051098	106077765	26668	2	143879	0	ENSG00000182359	KBTBD3	kelch repeat and BTB domain containing 3
chr11	107590299	107592267	1969	Promoter (<=1kb)	11	107591091	107666779	75689	1	55531	0	ENSG00000110675	ELMOD1	ELMO domain containing 1
chr11	107857687	107860144	2458	5' UTR	11	107790991	107928293	137303	2	54733	68149	ENSG00000110660	SLC35F2	solute carrier family 35 member F2
[truncated: 8,709 more rows]

## Sheet: AR GNL3 DHT Common Peaks
seqnames	start	end	width	annotation	geneChr	geneStart	geneEnd	geneLength	geneStrand	geneId	distanceToTSS	ENSEMBL	SYMBOL	GENENAME
chr1	28407	30479	2073	Promoter (<=1kb)	1	14404	29570	15167	2	653635	0	NA	WASH7P	WASP family homolog 7, pseudogene
chr1	198642	201116	2475	Distal Intergenic	1	182696	184174	1479	1	102725121	15946	NA	LOC102725121	DEAD/H-box helicase 11 pseudogene
chr1	589838	592102	2265	Intron (ENST00000423796.1/ENST00000423796.1, intron 1 of 1)	1	594191	633129	38939	2	101928626	41027	ENSG00000230021	LOC101928626	uncharacterized LOC101928626
chr1	777440	780745	3306	Promoter (<=1kb)	1	725885	778626	52742	2	100133331	0	NA	LOC100133331	uncharacterized LOC100133331
chr1	814078	818297	4220	Promoter (<=1kb)	1	817371	819837	2467	1	400728	0	ENSG00000177757	FAM87B	family with sequence similarity 87 member B
chr1	922270	926596	4327	Promoter (<=1kb)	1	923928	944581	20654	1	148398	0	ENSG00000187634	SAMD11	sterile alpha motif domain containing 11
chr1	997654	1002985	5332	Promoter (<=1kb)	1	998962	1000172	1211	2	57801	0	ENSG00000188290	HES4	hes family bHLH transcription factor 4
chr1	1066497	1070703	4207	Exon (ENST00000412397.2/100288175, exon 6 of 10)	1	1070966	1074307	3342	2	401934	3604	ENSG00000237330	RNF223	ring finger protein 223
chr1	1161720	1167758	6039	Promoter (<=1kb)	1	1167104	1167198	95	1	406984	0	ENSG00000207730	MIR200B	microRNA 200b
chr1	1230792	1234491	3700	Promoter (<=1kb)	1	1232226	1235041	2816	1	126792	0	ENSG00000176022	B3GALT6	beta-1,3-galactosyltransferase 6
chr1	1353554	1360905	7352	Promoter (<=1kb)	1	1352689	1361777	9089	2	54587	872	ENSG00000162576	MXRA8	matrix remodeling associated 8
chr1	1373456	1376529	3074	Promoter (<=1kb)	1	1373730	1375495	1766	2	54998	0	ENSG00000175756	AURKAIP1	aurora kinase A interacting protein 1
chr1	1510495	1514541	4047	Promoter (<=1kb)	1	1512151	1534687	22537	1	55210	0	ENSG00000197785	ATAD3A	ATPase family AAA domain containing 3A
chr1	1573281	1576451	3171	Promoter (<=1kb)	1	1541673	1574869	33197	2	29101	0	ENSG00000160075	SSU72	SSU72 homolog, RNA polymerase II CTD phosphatase
chr1	1690591	1694738	4148	Promoter (<=1kb)	1	1659529	1692728	33200	2	728661	0	ENSG00000189339	SLC35E2B	solute carrier family 35 member E2B
chr1	1723327	1725679	2353	5' UTR	1	1702730	1737688	34959	2	728642	12009	ENSG00000008128	CDK11A	cyclin dependent kinase 11A
chr1	1744256	1747870	3615	Promoter (<=1kb)	1	1724838	1745999	21162	2	9906	0	ENSG00000215790	SLC35E2A	solute carrier family 35 member E2A
chr1	1757313	1760816	3504	5' UTR	1	1724838	1745999	21162	2	9906	-11314	ENSG00000215790	SLC35E2A	solute carrier family 35 member E2A
chr1	1889298	1895659	6362	Promoter (<=1kb)	1	1785285	1891117	105833	2	2782	0	ENSG00000078369	GNB1	G protein subunit beta 1
chr1	1906780	1910506	3727	Distal Intergenic	1	1914827	1917296	2470	1	163688	-4321	ENSG00000169885	CALML6	calmodulin like 6
chr1	1915361	1920815	5455	Promoter (<=1kb)	1	1917590	1919273	1684	2	339456	0	ENSG00000178821	TMEM52	transmembrane protein 52
chr1	2018646	2020405	1760	Promoter (<=1kb)	1	2019298	2030758	11461	1	2563	0	ENSG00000187730	GABRD	gamma-aminobutyric acid type A receptor delta subunit
chr1	2080929	2083467	2539	5' UTR	1	2050470	2185395	134926	1	5590	30459	ENSG00000067606	PRKCZ	protein kinase C zeta
chr1	2228390	2232743	4354	Promoter (<=1kb)	1	2228695	2310119	81425	1	6497	0	ENSG00000157933	SKI	SKI proto-oncogene
chr1	2247084	2252965	5882	Exon (ENST00000478223.2/6497, exon 1 of 3)	1	2228695	2310119	81425	1	6497	18389	ENSG00000157933	SKI	SKI proto-oncogene
chr1	2390551	2392979	2429	Promoter (<=1kb)	1	2391775	2405444	13670	1	11079	0	ENSG00000157916	RER1	retention in endoplasmic reticulum sorting receptor 1
chr1	2408232	2414939	6708	Promoter (<=1kb)	1	2403964	2413797	9834	2	5192	0	ENSG00000157911	PEX10	peroxisomal biogenesis factor 10
chr1	2437121	2439442	2322	Intron (ENST00000609981.5/9651, intron 2 of 3)	1	2403964	2413797	9834	2	5192	-23324	ENSG00000157911	PEX10	peroxisomal biogenesis factor 10
chr1	2584701	2588051	3351	5' UTR	1	2403964	2413797	9834	2	5192	-170904	ENSG00000157911	PEX10	peroxisomal biogenesis factor 10
chr1	3332942	3336361	3420	Intron (ENST00000511072.5/63976, intron 3 of 15)	1	3454426	3481113	26688	1	27237	-118065	ENSG00000130762	ARHGEF16	Rho guanine nucleotide exchange factor 16
chr1	3452426	3456065	3640	Promoter (<=1kb)	1	3454426	3481113	26688	1	27237	0	ENSG00000130762	ARHGEF16	Rho guanine nucleotide exchange factor 16
chr1	3623756	3626418	2663	Promoter (<=1kb)	1	3625002	3630127	5126	1	127262	0	ENSG00000158109	TPRG1L	tumor protein p63 regulated 1 like
chr1	4728628	4731321	2694	Intron (ENST00000378190.7/55966, intron 2 of 5)	1	4654732	4792534	137803	1	55966	73896	ENSG00000196581	AJAP1	adherens junctions associated protein 1
chr1	5597267	5599015	1749	Intron (ENST00000637702.1/ENST00000637702.1, intron 1 of 2)	1	5862672	5862741	70	2	100616421	263726	ENSG00000264101	MIR4689	microRNA 4689
chr1	6234886	6237349	2464	Promoter (<=1kb)	1	6221193	6235972	14780	2	23463	0	ENSG00000116237	ICMT	isoprenylcysteine carboxyl methyltransferase
chr1	6391977	6395072	3096	Promoter (<=1kb)	1	6264269	6394391	130123	2	11332	0	ENSG00000097021	ACOT7	acyl-CoA thioesterase 7
chr1	6489246	6491593	2348	5' UTR	1	6460786	6466195	5410	2	8718	-23051	ENSG00000215788	TNFRSF25	TNF receptor superfamily member 25
chr1	6553180	6555710	2531	Promoter (<=1kb)	1	6521347	6554535	33189	2	79707	0	ENSG00000162408	NOL9	nucleolar protein 9
chr1	6600235	6604159	3925	5' UTR	1	6613685	6624033	10349	1	148479	-9526	ENSG00000116273	PHF13	PHD finger protein 13
chr1	6611885	6616409	4525	Promoter (<=1kb)	1	6613685	6624033	10349	1	148479	0	ENSG00000116273	PHF13	PHD finger protein 13
chr1	6622104	6626798	4695	Promoter (<=1kb)	1	6624866	6635586	10721	1	90326	0	ENSG00000041988	THAP3	THAP domain containing 3
chr1	6700703	6703031	2329	Promoter (<=1kb)	1	6634168	6701924	67757	2	55735	0	ENSG00000007923	DNAJC11	DnaJ heat shock protein family (Hsp40) member C11
chr1	6783676	6787076	3401	Promoter (<=1kb)	1	6783892	6784843	952	2	110841581	0	NA	CAMTA1-DT	CAMTA1 divergent transcript
chr1	7339373	7342348	2976	Intron (ENST00000303635.11/23261, intron 5 of 22)	1	7382487	7389754	7268	2	102725193	47406	ENSG00000237728	LOC102725193	uncharacterized LOC102725193
chr1	7571842	7575365	3524	Intron (ENST00000303635.11/23261, intron 6 of 22)	1	7382487	7389754	7268	2	102725193	-182088	ENSG00000237728	LOC102725193	uncharacterized LOC102725193
chr1	7960568	7962726	2159	5' UTR	1	7954291	7985505	31215	1	11315	6277	ENSG00000116288	PARK7	Parkinsonism associated deglycase
chr1	7970237	7972515	2279	Exon (ENST00000493373.5/11315, exon 5 of 7)	1	7954291	7985505	31215	1	11315	15946	ENSG00000116288	PARK7	Parkinsonism associated deglycase
chr1	8024990	8027483	2494	Promoter (<=1kb)	1	8004404	8026308	21905	2	54206	0	ENSG00000116285	ERRFI1	ERBB receptor feedback inhibitor 1
chr1	8342764	8344684	1921	3' UTR	1	8317826	8344167	26342	1	50651	24938	ENSG00000162426	SLC45A1	solute carrier family 45 member 1
chr1	8411262	8417374	6113	Intron (ENST00000337907.7/473, intron 13 of 23)	1	8424645	8434838	10194	1	102724552	-7271	NA	RERE-AS1	RERE antisense RNA 1
chr1	8421693	8425804	4112	Promoter (<=1kb)	1	8424645	8434838	10194	1	102724552	0	NA	RERE-AS1	RERE antisense RNA 1
chr1	8701095	8704412	3318	5' UTR	1	8352397	8817643	465247	2	473	113231	ENSG00000142599	RERE	arginine-glutamic acid dipeptide repeats
chr1	8816344	8819127	2784	Promoter (<=1kb)	1	8352397	8817643	465247	2	473	0	ENSG00000142599	RERE	arginine-glutamic acid dipeptide repeats
chr1	9291568	9294503	2936	Promoter (<=1kb)	1	9292880	9369532	76653	1	80176	0	ENSG00000171621	SPSB1	splA/ryanodine receptor domain and SOCS box containing 1
chr1	9383918	9386043	2126	Distal Intergenic	1	9425094	9440564	15471	2	100506022	54521	ENSG00000284693	LINC02606	long intergenic non-protein coding RNA 2606
chr1	9550760	9557006	6247	Exon (ENST00000302692.6/84275, exon 2 of 7)	1	9539482	9585179	45698	1	84275	11278	ENSG00000171612	SLC25A33	solute carrier family 25 member 33
chr1	9626132	9627947	1816	Distal Intergenic	1	9651732	9729114	77383	1	5293	-23785	ENSG00000171608	PIK3CD	phosphatidylinositol-4,5-bisphosphate 3-kinase catalytic subunit delta
chr1	9780193	9784170	3978	Exon (ENST00000603781.1/ENST00000603781.1, exon 1 of 2)	1	9729026	9824526	95501	2	22883	40356	ENSG00000171603	CLSTN1	calsyntenin 1
chr1	9841290	9844991	3702	Distal Intergenic	1	9729026	9824526	95501	2	22883	-16764	ENSG00000171603	CLSTN1	calsyntenin 1
chr1	9942209	9944455	2247	Promoter (<=1kb)	1	9942923	9985501	42579	1	64802	0	ENSG00000173614	NMNAT1	nicotinamide nucleotide adenylyltransferase 1
chr1	10031510	10034068	2559	Promoter (<=1kb)	1	10032832	10181239	148408	1	10277	0	ENSG00000130939	UBE4B	ubiquitination factor E4B
chr1	10209135	10212383	3249	Promoter (<=1kb)	1	10210805	10381603	170799	1	23095	0	ENSG00000054523	KIF1B	kinesin family member 1B
chr1	10397317	10400601	3285	Promoter (<=1kb)	1	10398592	10420144	21553	1	5226	0	ENSG00000142657	PGD	phosphogluconate dehydrogenase
chr1	10429475	10431840	2366	Promoter (<=1kb)	1	10430102	10452153	22052	1	100526739	0	ENSG00000251503	CENPS-CORT	CENPS-CORT readthrough
chr1	10633701	10640543	6843	3' UTR	1	10636604	10796650	160047	2	54897	156107	ENSG00000130940	CASZ1	castor zinc finger 1
chr1	10723587	10727522	3936	Intron (ENST00000377022.7/54897, intron 2 of 20)	1	10636604	10796650	160047	2	54897	69128	ENSG00000130940	CASZ1	castor zinc finger 1
chr1	10792877	10797871	4995	Promoter (<=1kb)	1	10636604	10796650	160047	2	54897	0	ENSG00000130940	CASZ1	castor zinc finger 1
chr1	11011449	11013874	2426	Promoter (<=1kb)	1	11012344	11030528	18185	1	23435	0	ENSG00000120948	TARDBP	TAR DNA binding protein
chr1	11568819	11570820	2002	Distal Intergenic	1	11609531	11613355	3825	1	101929181	-38711	ENSG00000235643	LINC01647	long intergenic non-protein coding RNA 1647
chr1	11735293	11738369	3077	Promoter (<=1kb)	1	11736084	11754802	18719	1	57085	0	ENSG00000177674	AGTRAP	angiotensin II receptor associated protein
chr1	11907737	11910386	2650	Promoter (<=1kb)	1	11908152	11908271	120	1	26829	0	ENSG00000199347	RNU5E-1	RNA, U5E small nuclear 1
chr1	11933589	11935881	2293	Promoter (<=1kb)	1	11934205	11975538	41334	1	5351	0	ENSG00000083444	PLOD1	procollagen-lysine,2-oxoglutarate 5-dioxygenase 1
chr1	12183589	12190443	6855	Promoter (1-2kb)	1	12191713	12191773	61	1	100616438	-1270	ENSG00000263676	MIR4632	microRNA 4632
chr1	12475061	12479288	4228	Exon (ENST00000645148.1/55187, exon 1 of 3)	1	12578957	12579023	67	2	102466722	99735	ENSG00000276830	MIR6730	microRNA 6730
chr1	12495563	12497763	2201	5' UTR	1	12578957	12579023	67	2	102466722	81260	ENSG00000276830	MIR6730	microRNA 6730
chr1	13748142	13750511	2370	5' UTR	1	13700198	13825079	124882	1	7799	47944	ENSG00000116731	PRDM2	PR/SET domain 2
chr1	14736814	14739751	2938	Intron (ENST00000636203.1/23254, intron 3 of 16)	1	14348955	14391575	42621	2	105376762	-345239	NA	KAZN-AS1	KAZN antisense RNA 1
chr1	15523389	15525732	2344	Promoter (<=1kb)	1	15490832	15526534	35703	2	842	802	ENSG00000132906	CASP9	caspase 9
chr1	15526073	15527802	1730	Promoter (<=1kb)	1	15526813	15592379	65567	1	23341	0	ENSG00000116138	DNAJC16	DnaJ heat shock protein family (Hsp40) member C16
chr1	15834294	15836864	2571	Exon (ENST00000317122.2/729614, exon 2 of 2)	1	15847864	15940460	92597	1	23013	-11000	ENSG00000065526	SPEN	spen family transcriptional repressor
chr1	15846733	15849590	2858	Promoter (<=1kb)	1	15847864	15940460	92597	1	23013	0	ENSG00000065526	SPEN	spen family transcriptional repressor
chr1	16154314	16156535	2222	Promoter (<=1kb)	1	16124337	16156087	31751	2	1969	0	ENSG00000142627	EPHA2	EPH receptor A2
chr1	16174822	16177173	2352	Distal Intergenic	1	16124337	16156087	31751	2	1969	-18735	ENSG00000142627	EPHA2	EPH receptor A2
chr1	16351453	16353376	1924	Promoter (<=1kb)	1	16352575	16398145	45571	1	26099	0	ENSG00000055070	SZRD1	SUZ RNA binding domain containing 1
chr1	16366773	16368216	1444	5' UTR	1	16352575	16398145	45571	1	26099	14198	ENSG00000055070	SZRD1	SUZ RNA binding domain containing 1
chr1	16498012	16500469	2458	Promoter (<=1kb)	1	16467436	16499257	31822	2	114819	0	ENSG00000080947	CROCCP3	CROCC pseudogene 3
chr1	16643660	16645782	2123	Promoter (<=1kb)	1	16645622	16650289	4668	1	11209	0	NA	MST1P2	macrophage stimulating 1 pseudogene 2
chr1	16665691	16667876	2186	Exon (ENST00000633763.1/ENST00000633763.1, exon 3 of 3)	1	16618253	16657232	38980	2	84809	-8459	ENSG00000215908	CROCCP2	CROCC pseudogene 2
chr1	16913019	16915218	2200	Intron (ENST00000466256.6/9696, intron 1 of 8)	1	16888538	16889649	1112	2	105376805	-23370	ENSG00000238142	LOC105376805	uncharacterized LOC105376805
chr1	16947369	16949672	2304	Exon (ENST00000375541.9/9696, exon 18 of 37)	1	16974502	16980835	6334	2	4237	31163	ENSG00000117122	MFAP2	microfibril associated protein 2
chr1	16960008	16962023	2016	Exon (ENST00000375541.9/9696, exon 27 of 37)	1	16974502	16980835	6334	2	4237	18812	ENSG00000117122	MFAP2	microfibril associated protein 2
chr1	17437130	17441010	3881	Promoter (<=1kb)	1	17406760	17439724	32965	2	55920	0	ENSG00000179051	RCC2	regulator of chromosome condensation 2
chr1	18901774	18904077	2304	5' UTR	1	18897071	18897148	78	2	100302276	-4626	ENSG00000221662	MIR1290	microRNA 1290
chr1	18954981	18957844	2864	Promoter (<=1kb)	1	18904281	18956686	52406	2	126917	0	ENSG00000169991	IFFO2	intermediate filament family orphan 2
chr1	19483829	19486852	3024	Promoter (<=1kb)	1	19484403	19629821	145419	1	440574	0	ENSG00000173436	MICOS10	mitochondrial contact site and cristae organizing system subunit 10
chr1	19798873	19801072	2200	Promoter (<=1kb)	1	19682213	19799945	117733	2	255104	0	ENSG00000162542	TMCO4	transmembrane and coiled-coil domains 4
chr1	19881554	19883687	2134	Promoter (<=1kb)	1	19882513	19912945	30433	1	23252	0	ENSG00000169914	OTUD3	OTU deubiquitinase 3
chr1	20031601	20033885	2285	Intron (ENST00000486277.5/5322, intron 1 of 9)	1	20028179	20091190	63012	1	5322	3422	ENSG00000127472	PLA2G5	phospholipase A2 group V
chr1	20483373	20487544	4172	Promoter (<=1kb)	1	20482391	20486220	3830	2	55450	0	ENSG00000162545	CAMK2N1	calcium/calmodulin dependent protein kinase II inhibitor 1
chr1	21344391	21346333	1943	Promoter (<=1kb)	1	21217247	21345572	128326	2	1889	0	ENSG00000117298	ECE1	endothelin converting enzyme 1
chr1	21781929	21784174	2246	Promoter (<=1kb)	1	21678298	21783606	105309	2	84196	0	ENSG00000090686	USP48	ubiquitin specific peptidase 48
chr1	21936245	21938558	2314	Promoter (<=1kb)	1	21822245	21937297	115053	2	3339	0	ENSG00000142798	HSPG2	heparan sulfate proteoglycan 2
chr1	22051624	22054017	2394	5' UTR	1	22023990	22026048	2059	2	101928043	-25576	ENSG00000228397	LINC01635	long intergenic non-protein coding RNA 1635
chr1	22256808	22258709	1902	Distal Intergenic	1	22266239	22266300	62	1	100616433	-7530	ENSG00000266564	MIR4418	microRNA 4418
chr1	22450800	22453178	2379	5' UTR	1	22428838	22531157	102320	1	9923	21962	ENSG00000184677	ZBTB40	zinc finger and BTB domain containing 40
chr1	23018485	23020603	2119	Promoter (<=1kb)	1	23019443	23083689	64247	1	23028	0	ENSG00000004487	KDM1A	lysine demethylase 1A
chr1	23176863	23178536	1674	Promoter (<=1kb)	1	23084023	23177808	93786	2	7798	0	ENSG00000169641	LUZP1	leucine zipper protein 1
chr1	23343293	23345694	2402	Promoter (<=1kb)	1	23303963	23344336	40374	2	10236	0	ENSG00000125944	HNRNPR	heterogeneous nuclear ribonucleoprotein R
chr1	23367385	23370058	2674	Promoter (<=1kb)	1	23368997	23371839	2843	1	148898	0	ENSG00000249087	ZNF436-AS1	ZNF436 antisense RNA 1
chr1	23423673	23425892	2220	Promoter (<=1kb)	1	23381061	23424740	43680	2	6920	0	ENSG00000204219	TCEA3	transcription elongation factor A3
chr1	23553859	23556012	2154	Downstream (1-2kb)	1	23557918	23559794	1877	2	3399	3782	ENSG00000117318	ID3	inhibitor of DNA binding 3, HLH protein
chr1	23558148	23560354	2207	Promoter (<=1kb)	1	23557918	23559794	1877	2	3399	0	ENSG00000117318	ID3	inhibitor of DNA binding 3, HLH protein
chr1	23742510	23744877	2368	Promoter (<=1kb)	1	23743155	23762059	18905	1	6924	0	ENSG00000011007	ELOA	elongin A
chr1	23777643	23779540	1898	Promoter (<=1kb)	1	23760382	23778287	17906	2	100506963	0	ENSG00000236810	ELOA-AS1	ELOA antisense RNA 1
chr1	23799516	23802052	2537	Promoter (<=1kb)	1	23795599	23800804	5206	2	2582	0	ENSG00000117308	GALE	UDP-galactose-4-epimerase
chr1	23824707	23826130	1424	5' UTR	1	23801885	23838620	36736	2	3155	12490	ENSG00000117305	HMGCL	3-hydroxy-3-methylglutaryl-CoA lyase
chr1	23979151	23981294	2144	Promoter (<=1kb)	1	23964804	23980927	16124	2	10772	0	ENSG00000188529	SRSF10	serine and arginine rich splicing factor 10
chr1	24501930	24504061	2132	Promoter (<=1kb)	1	24502351	24541040	38690	1	11123	0	ENSG00000117602	RCAN3	RCAN family member 3
chr1	24744258	24747087	2830	Promoter (<=1kb)	1	24745357	24844324	98968	1	25932	0	ENSG00000169504	CLIC4	chloride intracellular channel 4
chr1	25542603	25544886	2284	Promoter (<=1kb)	1	25543580	25568886	25307	1	26119	0	ENSG00000157978	LDLRAP1	low density lipoprotein receptor adaptor protein 1
chr1	25858764	25860479	1716	Promoter (<=1kb)	1	25831913	25859458	27546	2	79000	0	ENSG00000127423	AUNIP	aurora kinase A and ninein interacting protein
chr1	26110605	26113045	2441	Promoter (<=1kb)	1	26111165	26125543	14379	1	149420	0	ENSG00000175087	PDIK1L	PDLIM1 interacting kinase 1 like
chr1	26278970	26280866	1897	Promoter (<=1kb)	1	26279176	26281522	2347	1	83442	0	ENSG00000142669	SH3BGRL3	SH3 domain binding glutamate rich protein like 3
chr1	26335766	26337792	2027	Exon (ENST00000475866.3/55057, exon 11 of 22)	1	26281328	26318363	37036	2	91544	-17403	ENSG00000158062	UBXN11	UBX domain protein 11
chr1	26499659	26501847	2189	Distal Intergenic	1	26472450	26475972	3523	1	3151	27209	ENSG00000198830	HMGN2	high mobility group nucleosomal binding domain 2
chr1	26528909	26533271	4363	Promoter (<=1kb)	1	26529761	26575030	45270	1	6195	0	ENSG00000117676	RPS6KA1	ribosomal protein S6 kinase A1
chr1	26619422	26622118	2697	Distal Intergenic	1	26554542	26554593	52	1	100302190	64880	ENSG00000238705	MIR1976	microRNA 1976
chr1	26691889	26699042	7154	Promoter (<=1kb)	1	26692132	26694131	2000	2	101928728	0	ENSG00000260063	LOC101928728	uncharacterized LOC101928728
chr1	26786919	26789004	2086	Promoter (<=1kb)	1	26787472	26798398	10927	1	55650	0	ENSG00000060642	PIGV	phosphatidylinositol glycan anchor biosynthesis class V
chr1	26959156	26961328	2173	Promoter (<=1kb)	1	26949562	26960406	10845	2	126695	0	ENSG00000175707	KDF1	keratinocyte differentiation factor 1
chr1	27154095	27156166	2072	5' UTR	1	27098815	27166981	68167	2	6548	10815	ENSG00000090020	SLC9A1	solute carrier family 9 member A1
chr1	27321161	27323248	2088	Promoter (<=1kb)	1	27322145	27336400	14256	1	84065	0	ENSG00000186501	TMEM222	transmembrane protein 222
chr1	27348469	27351799	3331	Exon (ENST00000618673.4/84958, exon 6 of 14)	1	27342020	27353937	11918	1	84958	6449	ENSG00000142765	SYTL1	synaptotagmin like 1
chr1	27364687	27368303	3617	Promoter (<=1kb)	1	27355184	27366892	11709	2	9064	0	ENSG00000142733	MAP3K6	mitogen-activated protein kinase kinase kinase 6
chr1	27600917	27605208	4292	Promoter (<=1kb)	1	27534035	27604431	70397	2	27245	0	ENSG00000126705	AHDC1	AT-hook DNA binding motif containing 1
chr1	27659058	27660832	1775	Promoter (1-2kb)	1	27660328	27662722	2395	2	111216282	1890	ENSG00000233975	LINC02574	long intergenic non-protein coding RNA 2574
chr1	27724645	27727146	2502	Promoter (<=1kb)	1	27725979	27763122	37144	1	199870	0	ENSG00000009780	FAM76A	family with sequence similarity 76 member A
chr1	28369297	28371035	1739	Promoter (<=1kb)	1	28369582	28500369	130788	1	65979	0	ENSG00000204138	PHACTR4	phosphatase and actin regulator 4
chr1	28517210	28519769	2560	5' UTR	1	28508559	28508762	204	1	26768	8651	ENSG00000200087	SNORA73B	small nucleolar RNA, H/ACA box 73B
chr1	28641990	28644673	2684	Promoter (<=1kb)	1	28643228	28648581	5354	1	105378616	0	ENSG00000229388	LINC01715	long intergenic non-protein coding RNA 1715
chr1	28735565	28738761	3197	Promoter (<=1kb)	1	28736621	28769775	33155	1	51441	0	ENSG00000198492	YTHDF2	YTH N6-methyladenosine RNA binding protein 2
chr1	29180375	29183321	2947	Promoter (<=1kb)	1	29147743	29181987	34245	2	6429	0	ENSG00000116350	SRSF4	serine and arginine rich splicing factor 4
chr1	29705799	29707826	2028	Distal Intergenic	1	30013952	30037612	23661	2	101929406	329786	ENSG00000233399	LINC01648	long intergenic non-protein coding RNA 1648
chr1	30663295	30665919	2625	Distal Intergenic	1	30718504	30726827	8324	1	100129196	-52585	ENSG00000186056	MATN1-AS1	MATN1 antisense RNA 1
chr1	30675055	30676723	1669	Distal Intergenic	1	30718504	30726827	8324	1	100129196	-41781	ENSG00000186056	MATN1-AS1	MATN1 antisense RNA 1
chr1	30823178	30825518	2341	Promoter (<=1kb)	1	30824228	30834431	10204	1	105378622	0	ENSG00000223382	LINC01778	long intergenic non-protein coding RNA 1778
chr1	31064287	31066961	2675	Promoter (<=1kb)	1	30931506	31065991	134486	2	9698	0	ENSG00000134644	PUM1	pumilio RNA binding family member 1
chr1	31643688	31645914	2227	Promoter (<=1kb)	1	31629862	31644896	15035	2	553115	0	ENSG00000162517	PEF1	penta-EF-hand domain containing 1
chr1	31669264	31671309	2046	Exon (ENST00000373672.7/1307, exon 49 of 71)	1	31629862	31644896	15035	2	553115	-24368	ENSG00000162517	PEF1	penta-EF-hand domain containing 1
chr1	31841762	31843876	2115	Exon (ENST00000453837.1/ENST00000453837.1, exon 2 of 2)	1	31790422	31816051	25630	2	90853	-25711	ENSG00000134668	SPOCD1	SPOC domain containing 1
chr1	31937078	31939333	2256	5' UTR	1	31906421	31944856	38436	2	8073	5523	ENSG00000184007	PTP4A2	protein tyrosine phosphatase 4A2
chr1	32071735	32074283	2549	Promoter (<=1kb)	1	32072031	32102866	30836	1	55116	0	ENSG00000121775	TMEM39B	transmembrane protein 39B
chr1	32178618	32181107	2490	Promoter (<=1kb)	1	32179686	32198285	18600	1	200081	0	ENSG00000084652	TXLNA	taxilin alpha
chr1	32291048	32293268	2221	Promoter (<=1kb)	1	32292086	32333635	41550	1	3065	0	ENSG00000116478	HDAC1	histone deacetylase 1
chr1	32350308	32353078	2771	Promoter (<=1kb)	1	32353454	32364312	10859	1	81629	-376	ENSG00000162526	TSSK3	testis specific serine kinase 3
chr1	32499140	32503789	4650	Intron (ENST00000480336.1/653121, intron 4 of 9)	1	32465069	32496686	31618	1	728116	34071	ENSG00000273274	ZBTB8B	zinc finger and BTB domain containing 8B
chr1	32753075	32756013	2939	5' UTR	1	32741885	32774970	33086	1	57648	11190	ENSG00000162522	KIAA1522	KIAA1522
chr1	32758493	32766152	7660	5' UTR	1	32741885	32774970	33086	1	57648	16608	ENSG00000162522	KIAA1522	KIAA1522
chr1	32815157	32818995	3839	Promoter (<=1kb)	1	32816767	32858879	42113	1	64766	0	ENSG00000116497	S100PBP	S100P binding protein
chr1	32900281	32902541	2261	Promoter (<=1kb)	1	32894594	32901438	6845	2	113452	0	ENSG00000121900	TMEM54	transmembrane protein 54
chr1	33429796	33431788	1993	Promoter (<=1kb)	1	33323623	33431052	107430	2	1912	0	ENSG00000134686	PHC2	polyhomeotic homolog 2
chr1	33562531	33565032	2502	Intron (ENST00000373381.8/114784, intron 53 of 70)	1	33472645	33496507	23863	1	7579	89886	ENSG00000121903	ZSCAN20	zinc finger and SCAN domain containing 20
chr1	34849527	34853734	4208	3' UTR	1	34712737	34859816	147080	2	113444	6082	ENSG00000163866	SMIM12	small integral membrane protein 12
chr1	35267977	35269848	1872	Promoter (<=1kb)	1	35268967	35422058	153092	1	9202	0	ENSG00000146463	ZMYM4	zinc finger MYM-type containing 4
chr1	35717310	35720024	2715	Promoter (<=1kb)	1	35713875	35719472	5598	2	127703	0	ENSG00000142686	C1orf216	chromosome 1 open reading frame 216
chr1	35882425	35884612	2188	5' UTR	1	35869808	35930528	60721	1	26523	12617	ENSG00000092847	AGO1	argonaute RISC component 1
chr1	36087965	36089743	1779	Promoter (<=1kb)	1	36088875	36093932	5058	1	54936	0	ENSG00000116863	ADPRHL2	ADP-ribosylhydrolase like 2
chr1	36148512	36151898	3387	5' UTR	1	36155579	36180849	25271	1	55700	-3681	ENSG00000116871	MAP7D1	MAP7 domain containing 1
chr1	36154876	36158019	3144	Promoter (<=1kb)	1	36136570	36156053	19484	2	27095	0	ENSG00000054116	TRAPPC3	trafficking protein particle complex 3
chr1	36159638	36164838	5201	Intron (ENST00000429533.6/55700, intron 1 of 5)	1	36136570	36156053	19484	2	27095	-3585	ENSG00000054116	TRAPPC3	trafficking protein particle complex 3
chr1	36198952	36201791	2840	Distal Intergenic	1	36224416	36305357	80942	1	9967	-22625	ENSG00000054118	THRAP3	thyroid hormone receptor associated protein 3
chr1	36222481	36225871	3391	Promoter (<=1kb)	1	36224416	36305357	80942	1	9967	0	ENSG00000054118	THRAP3	thyroid hormone receptor associated protein 3
chr1	36238144	36241846	3703	Intron (ENST00000354618.9/9967, intron 1 of 11)	1	36224416	36305357	80942	1	9967	13728	ENSG00000054118	THRAP3	thyroid hormone receptor associated protein 3
chr1	36257413	36259763	2351	5' UTR	1	36224416	36305357	80942	1	9967	32997	ENSG00000054118	THRAP3	thyroid hormone receptor associated protein 3
chr1	36268149	36271119	2971	Intron (ENST00000354618.9/9967, intron 2 of 11)	1	36306387	36324886	18500	1	79729	-35268	ENSG00000214193	SH3D21	SH3 domain containing 21
chr1	36462917	36465402	2486	Promoter (<=1kb)	1	36455718	36464437	8720	2	64960	0	ENSG00000116898	MRPS15	mitochondrial ribosomal protein S15
chr1	37513446	37515852	2407	Promoter (<=1kb)	1	37492575	37514774	22200	2	64769	0	ENSG00000163875	MEAF6	MYST/Esa1 associated factor 6
chr1	37752390	37754533	2144	5' UTR	1	37713880	37765133	51254	2	284656	10600	ENSG00000183317	EPHA10	EPH receptor A10
chr1	38858265	38860895	2631	Promoter (<=1kb)	1	38860000	38919396	59397	1	105378663	0	ENSG00000228436	LOC105378663	uncharacterized LOC105378663
chr1	38990201	38992577	2377	Promoter (<=1kb)	1	38991223	39006059	14837	1	79647	0	ENSG00000174574	AKIRIN1	akirin 1
chr1	39900530	39903131	2602	Promoter (<=1kb)	1	39895426	39902256	6831	2	4610	0	ENSG00000116990	MYCL	MYCL proto-oncogene, bHLH transcription factor
chr1	39954077	39956412	2336	Promoter (<=1kb)	1	39955112	39969968	14857	1	84879	0	ENSG00000168389	MFSD2A	major facilitator superfamily domain containing 2A
chr1	40039027	40041916	2890	Promoter (<=1kb)	1	40040233	40072649	32417	1	10487	0	ENSG00000131236	CAP1	cyclase associated actin cytoskeleton regulatory protein 1
chr1	40096208	40098130	1923	Promoter (<=1kb)	1	40071461	40097727	26267	2	5538	0	ENSG00000131238	PPT1	palmitoyl-protein thioesterase 1
chr1	40449081	40451183	2103	Promoter (<=1kb)	1	40450102	40463718	13617	1	65243	0	ENSG00000187801	ZFP69B	ZFP69 zinc finger protein B
chr1	40690950	40693113	2164	Promoter (<=1kb)	1	40690380	40692066	1687	2	100130557	0	NA	NFYC-AS1	NFYC antisense RNA 1
chr1	40978452	40981394	2943	Promoter (<=1kb)	1	40979335	41012565	33231	1	1503	0	ENSG00000171793	CTPS1	CTP synthase 1
chr1	41044597	41047343	2747	Exon (ENST00000397174.6/22955, exon 9 of 13)	1	41015597	41023237	7641	2	200172	-21360	ENSG00000171790	SLFNL1	schlafen like 1
chr1	41240565	41243205	2641	Promoter (<=1kb)	1	41027200	41242154	214955	2	22955	0	ENSG00000010803	SCMH1	Scm polycomb group protein homolog 1
chr1	41481576	41483450	1875	Promoter (1-2kb)	1	41478775	41484673	5899	2	1907	1223	ENSG00000127129	EDN2	endothelin 2
chr1	41483466	41486120	2655	Promoter (<=1kb)	1	41478775	41484673	5899	2	1907	0	ENSG00000127129	EDN2	endothelin 2
chr1	41495274	41497581	2308	Distal Intergenic	1	41478775	41484673	5899	2	1907	-10601	ENSG00000127129	EDN2	endothelin 2
chr1	41859595	41862718	3124	Intron (ENST00000372583.5/59269, intron 1 of 8)	1	41506365	42035925	529561	2	59269	173207	ENSG00000127124	HIVEP3	human immunodeficiency virus type I enhancer binding protein 3
chr1	41917238	41919102	1865	5' UTR	1	41506365	42035925	529561	2	59269	116823	ENSG00000127124	HIVEP3	human immunodeficiency virus type I enhancer binding protein 3
chr1	42034425	42037020	2596	Promoter (<=1kb)	1	41506365	42035925	529561	2	59269	0	ENSG00000127124	HIVEP3	human immunodeficiency virus type I enhancer binding protein 3
chr1	42333956	42337291	3336	Promoter (<=1kb)	1	42176539	42335877	159339	2	22887	0	ENSG00000198815	FOXJ3	forkhead box J3
chr1	42765623	42768478	2856	Promoter (<=1kb)	1	42746335	42767084	20750	2	64175	0	ENSG00000117385	P3H1	prolyl 3-hydroxylase 1
chr1	42815699	42818465	2767	Promoter (<=1kb)	1	42817088	42844993	27906	1	114625	0	ENSG00000164010	ERMAP	erythroblast membrane associated protein (Scianna blood group)
chr1	42941056	42944845	3790	Exon (ENST00000426263.8/6513, exon 2 of 10)	1	42959049	42983358	24310	1	440584	-14204	ENSG00000227533	SLC2A1-AS1	SLC2A1 antisense RNA 1
chr1	43347859	43350426	2568	Exon (ENST00000638732.1/4352, exon 9 of 10)	1	43358955	43363203	4249	1	991	-8529	ENSG00000117399	CDC20	cell division cycle 20
chr1	43365880	43369236	3357	Promoter (<=1kb)	1	43363397	43368074	4678	2	64834	0	ENSG00000066322	ELOVL1	ELOVL fatty acid elongase 1
chr1	43530208	43532905	2698	5' UTR	1	43525187	43623666	98480	1	5792	5021	ENSG00000142949	PTPRF	protein tyrosine phosphatase receptor type F
chr1	43535746	43539182	3437	5' UTR	1	43525187	43623666	98480	1	5792	10559	ENSG00000142949	PTPRF	protein tyrosine phosphatase receptor type F
chr1	43539280	43542900	3621	Intron (ENST00000496043.5/5792, intron 3 of 4)	1	43525187	43623666	98480	1	5792	14093	ENSG00000142949	PTPRF	protein tyrosine phosphatase receptor type F
chr1	43549222	43551617	2396	Intron (ENST00000496043.5/5792, intron 4 of 4)	1	43525187	43623666	98480	1	5792	24035	ENSG00000142949	PTPRF	protein tyrosine phosphatase receptor type F
chr1	43706462	43708800	2339	Promoter (<=1kb)	1	43699765	43708138	8374	2	100132774	0	NA	KDM4A-AS1	KDM4A antisense RNA 1
chr1	43945522	43947906	2385	Promoter (<=1kb)	1	43946939	43968022	21084	1	9670	0	ENSG00000117408	IPO13	importin 13
chr1	43990796	43992808	2013	Promoter (<=1kb)	1	43991359	43996528	5170	1	149473	0	ENSG00000159214	CCDC24	coiled-coil domain containing 24
chr1	44027205	44034545	7341	Promoter (<=1kb)	1	43991500	44031467	39968	2	6536	0	ENSG00000196517	SLC6A9	solute carrier family 6 member 9
chr1	44213001	44214487	1487	Promoter (<=1kb)	1	44213455	44220681	7227	1	55929	0	ENSG00000178028	DMAP1	DNA methyltransferase 1 associated protein 1
chr1	44630778	44633270	2493	5' UTR	1	44635238	44674555	39318	2	79639	41285	ENSG00000126106	TMEM53	transmembrane protein 53
chr1	45204927	45207572	2646	5' UTR	1	45303910	45305619	1710	1	400752	-96338	ENSG00000281912	LINC01144	long intergenic non-protein coding RNA 1144
chr1	45338588	45341853	3266	Promoter (<=1kb)	1	45339670	45343975	4306	1	114034	0	ENSG00000132773	TOE1	target of EGR1, exonuclease
chr1	45520444	45523240	2797	Promoter (<=1kb)	1	45511036	45523047	12012	2	5052	0	ENSG00000117450	PRDX1	peroxiredoxin 1
chr1	45749626	45751940	2315	Promoter (<=1kb)	1	45694324	45750650	56327	2	3652	0	ENSG00000197429	IPP	intracisternal A particle-promoted polypeptide
chr1	45802654	45804985	2332	5' UTR	1	45786987	46036124	249138	1	23139	15667	ENSG00000086015	MAST2	microtubule associated serine/threonine kinase 2
chr1	46131717	46134090	2374	Promoter (<=1kb)	1	46040140	46133036	92897	2	8503	0	ENSG00000117461	PIK3R3	phosphoinositide-3-kinase regulatory subunit 3
chr1	46393383	46398282	4900	Promoter (<=1kb)	1	46394265	46413848	19584	1	2166	0	ENSG00000117480	FAAH	fatty acid amide hydrolase
chr1	46603325	46605257	1933	5' UTR	1	46557408	46616843	59436	2	8569	11586	ENSG00000079277	MKNK1	MAPK interacting serine/threonine kinase 1
chr1	46667334	46669486	2153	Promoter (<=1kb)	1	46668855	46673594	4740	1	374973	0	ENSG00000186118	TEX38	testis expressed 38
chr1	46717950	46720444	2495	Promoter (<=1kb)	1	46675159	46719064	43906	2	9813	0	ENSG00000159658	EFCAB14	EF-hand calcium binding domain 14
chr1	47029593	47032161	2569	Exon (ENST00000371901.3/260293, exon 2 of 12)	1	47023568	47050751	27184	1	260293	6025	ENSG00000186377	CYP4X1	cytochrome P450 family 4 subfamily X member 1
chr1	49345984	49348675	2692	Intron (ENST00000371839.5/84871, intron 3 of 13)	1	49257411	49269285	11875	1	101929721	88573	ENSG00000230114	LOC101929721	uncharacterized LOC101929721
chr1	50967413	50970714	3302	5' UTR	1	50960745	50974633	13889	1	1031	6668	ENSG00000123080	CDKN2C	cyclin dependent kinase inhibitor 2C
chr1	50976672	50979092	2421	Distal Intergenic	1	50960745	50974633	13889	1	1031	15927	ENSG00000123080	CDKN2C	cyclin dependent kinase inhibitor 2C
chr1	51517336	51520352	3017	Promoter (<=1kb)	1	51354263	51519328	165066	2	2060	0	ENSG00000085832	EPS15	epidermal growth factor receptor pathway substrate 15
chr1	51946924	51950588	3665	Intron (ENST00000371655.3/5865, intron 2 of 4)	1	51907956	51990764	82809	2	5865	40176	ENSG00000169213	RAB3B	RAB3B, member RAS oncogene family
chr1	51989672	51991385	1714	Promoter (<=1kb)	1	51907956	51990764	82809	2	5865	0	ENSG00000169213	RAB3B	RAB3B, member RAS oncogene family
chr1	52140935	52143081	2147	Promoter (<=1kb)	1	52142094	52346686	204593	1	9372	0	ENSG00000157077	ZFYVE9	zinc finger FYVE-type containing 9
chr1	52364849	52367299	2451	Promoter (<=1kb)	1	52345723	52366193	20471	2	200014	0	ENSG00000154222	CC2D1B	coiled-coil and C2 domain containing 1B
chr1	52920708	52922345	1638	5' UTR	1	52895910	52927212	31303	2	55268	4867	ENSG00000121310	ECHDC2	enoyl-CoA hydratase domain containing 2
chr1	53175833	53177568	1736	Distal Intergenic	1	53196429	53214197	17769	1	1376	-18861	ENSG00000157184	CPT2	carnitine palmitoyltransferase 2
chr1	53219683	53221598	1916	Promoter (<=1kb)	1	53214099	53220617	6519	2	54987	0	ENSG00000162384	CZIB	CXXC motif containing zinc binding protein
chr1	53237356	53239806	2451	Promoter (<=1kb)	1	53238610	53242783	4174	1	100507564	0	ENSG00000226754	LOC100507564	uncharacterized LOC100507564
chr1	53944321	53947315	2995	Promoter (<=1kb)	1	53946077	53968168	22092	1	115353	0	ENSG00000116212	LRRC42	leucine rich repeat containing 42
chr1	54487169	54490454	3286	Distal Intergenic	1	54542257	54639192	96936	1	26027	-51803	ENSG00000162390	ACOT11	acyl-CoA thioesterase 11
chr1	54580836	54582487	1652	Intron (ENST00000481208.5/26027, intron 1 of 14)	1	54542257	54639192	96936	1	26027	38579	ENSG00000162390	ACOT11	acyl-CoA thioesterase 11
chr1	54714847	54716828	1982	Promoter (<=1kb)	1	54715822	54742657	26836	1	7268	0	ENSG00000243725	TTC4	tetratricopeptide repeat domain 4
chr1	54763614	54765544	1931	Promoter (<=1kb)	1	54756898	54764514	7617	2	25973	0	ENSG00000162396	PARS2	prolyl-tRNA synthetase 2, mitochondrial
chr1	54879826	54889204	9379	Promoter (<=1kb)	1	54849627	54887271	37645	2	1718	0	ENSG00000116133	DHCR24	24-dehydrocholesterol reductase
chr1	55693759	55695457	1699	Intron (ENST00000643167.1/ENST00000643167.1, intron 3 of 3)	1	55868254	55950119	81866	1	105378738	-172797	ENSG00000233079	LINC01755	long intergenic non-protein coding RNA 1755
chr1	56577473	56580103	2631	5' UTR	1	56579168	56645272	66105	2	101929935	65169	NA	LOC101929935	uncharacterized LOC101929935
chr1	56631165	56633079	1915	Intron (ENST00000461655.1/8613, intron 2 of 3)	1	56579168	56645272	66105	2	101929935	12193	NA	LOC101929935	uncharacterized LOC101929935
chr1	56636846	56640086	3241	Intron (ENST00000461655.1/8613, intron 2 of 3)	1	56579168	56645272	66105	2	101929935	5186	NA	LOC101929935	uncharacterized LOC101929935
chr1	56644061	56646665	2605	Promoter (<=1kb)	1	56579168	56645272	66105	2	101929935	0	NA	LOC101929935	uncharacterized LOC101929935
chr1	56786605	56789995	3391	Exon (ENST00000343433.6/199920, exon 3 of 20)	1	56718804	56819696	100893	2	199920	29701	ENSG00000187889	FYB2	FYN binding protein 2
chr1	58545592	58548169	2578	Promoter (<=1kb)	1	58415384	58546802	131419	2	115209	0	ENSG00000162600	OMA1	OMA1 zinc metallopeptidase
chr1	58781130	58786358	5229	Promoter (<=1kb)	1	58785128	58901105	115978	1	100131060	0	ENSG00000234807	LINC01135	long intergenic non-protein coding RNA 1135
chr1	58814832	58817271	2440	Intron (ENST00000649834.1/100131060, intron 1 of 2)	1	58785128	58901105	115978	1	100131060	29704	ENSG00000234807	LINC01135	long intergenic non-protein coding RNA 1135
chr1	58902723	58905036	2314	Exon (ENST00000635492.1/ENST00000635492.1, exon 1 of 5)	1	58933643	59132795	199153	1	101926925	-28607	NA	LINC01358	long intergenic non-protein coding RNA 1358
chr1	59295629	59297892	2264	Promoter (<=1kb)	1	59296638	59810647	514010	1	55277	0	ENSG00000172456	FGGY	FGGY carbohydrate kinase domain containing
chr1	59353552	59356741	3190	Intron (ENST00000413489.5/55277, intron 4 of 4)	1	59296638	59810647	514010	1	55277	56914	ENSG00000172456	FGGY	FGGY carbohydrate kinase domain containing
chr1	59813770	59815968	2199	Promoter (<=1kb)	1	59814786	59876378	61593	1	51361	0	ENSG00000134709	HOOK1	hook microtubule tethering protein 1
chr1	60427234	60430857	3624	Distal Intergenic	1	60515716	60640491	124776	2	105378763	209634	ENSG00000226476	LINC01748	long intergenic non-protein coding RNA 1748
chr1	61056317	61057946	1630	Intron (ENST00000371191.5/4774, intron 1 of 10)	1	60940239	60970776	30538	2	100996570	-85541	ENSG00000237928	NFIA-AS2	NFIA antisense RNA 2
chr1	61076123	61079147	3025	5' UTR	1	60940239	60970776	30538	2	100996570	-105347	ENSG00000237928	NFIA-AS2	NFIA antisense RNA 2
chr1	61080782	61084798	4017	5' UTR	1	60940239	60970776	30538	2	100996570	-110006	ENSG00000237928	NFIA-AS2	NFIA antisense RNA 2
chr1	61120371	61121970	1600	Intron (ENST00000371191.5/4774, intron 2 of 10)	1	61248945	61253510	4566	2	645030	131540	ENSG00000237853	NFIA-AS1	NFIA antisense RNA 1
chr1	61182734	61185237	2504	Intron (ENST00000371191.5/4774, intron 2 of 10)	1	61248945	61253510	4566	2	645030	68273	ENSG00000237853	NFIA-AS1	NFIA antisense RNA 1
chr1	61296997	61301001	4005	Intron (ENST00000371191.5/4774, intron 3 of 10)	1	61248945	61253510	4566	2	645030	-43487	ENSG00000237853	NFIA-AS1	NFIA antisense RNA 1
chr1	61637894	61645118	7225	Distal Intergenic	1	61654194	61654908	715	1	414927	-9076	NA	MGC34796	sepiapterin reductase (7,8-dihydrobiopterin:NADP+ oxidoreductase) pseudogene
chr1	61741183	61744294	3112	Promoter (<=1kb)	1	61742406	62178675	436270	1	10207	0	ENSG00000132849	PATJ	PATJ crumbs cell polarity complex component
chr1	62686949	62689360	2412	Promoter (<=1kb)	1	62454298	62688368	234071	2	85440	0	ENSG00000116641	DOCK7	dedicator of cytokinesis 7
chr1	63366818	63368748	1931	Promoter (<=1kb)	1	63367575	63438562	70988	1	29929	0	ENSG00000088035	ALG6	ALG6 alpha-1,3-glucosyltransferase
chr1	63592522	63595168	2647	Promoter (<=1kb)	1	63440770	63593721	152952	2	23421	0	ENSG00000142856	ITGB3BP	integrin subunit beta 3 binding protein
chr1	63772997	63776041	3045	Promoter (<=1kb)	1	63774022	64181498	407477	1	4919	0	ENSG00000185483	ROR1	receptor tyrosine kinase like orphan receptor 1
chr1	63927556	63930149	2594	Intron (ENST00000371080.5/4919, intron 1 of 6)	1	63774022	64181498	407477	1	4919	153534	ENSG00000185483	ROR1	receptor tyrosine kinase like orphan receptor 1
chr1	64535457	64538329	2873	Intron (ENST00000290039.5/57685, intron 1 of 26)	1	64579847	64579923	77	1	100616338	-41518	ENSG00000264470	MIR4794	microRNA 4794
chr1	64744075	64746254	2180	Promoter (<=1kb)	1	64745095	64833232	88138	1	55225	0	ENSG00000162437	RAVER2	ribonucleoprotein, PTB binding 2
chr1	64965004	64967051	2048	5' UTR	1	64972225	65002489	30265	2	101927084	35438	ENSG00000226891	LINC01359	long intergenic non-protein coding RNA 1359
chr1	65169342	65171235	1894	Intron (ENST00000497030.5/205, intron 2 of 5)	1	65147549	65232145	84597	1	205	21793	ENSG00000162433	AK4	adenylate kinase 4
chr1	65419553	65421918	2366	Promoter (<=1kb)	1	65420652	65641559	220908	1	3953	0	ENSG00000116678	LEPR	leptin receptor
chr1	65493048	65494885	1838	Exon (ENST00000429871.1/ENST00000429871.1, exon 2 of 2)	1	65420652	65641559	220908	1	3953	72396	ENSG00000116678	LEPR	leptin receptor
chr1	66923669	66926113	2445	Promoter (<=1kb)	1	66924895	66988619	63725	1	57708	0	ENSG00000198160	MIER1	MIER1 transcriptional regulator
chr1	66929572	66931341	1770	5' UTR	1	66924895	66988619	63725	1	57708	4677	ENSG00000198160	MIER1	MIER1 transcriptional regulator
chr1	67428583	67431956	3374	Promoter (<=1kb)	1	67407810	67430415	22606	2	26135	0	ENSG00000142864	SERBP1	SERPINE1 mRNA binding protein 1
chr1	67571455	67573985	2531	Distal Intergenic	1	67685061	67688338	3278	1	1647	-111076	ENSG00000116717	GADD45A	growth arrest and DNA damage inducible alpha
chr1	67684076	67687541	3466	Promoter (<=1kb)	1	67685061	67688338	3278	1	1647	0	ENSG00000116717	GADD45A	growth arrest and DNA damage inducible alpha
chr1	67831496	67834629	3134	Promoter (<=1kb)	1	67832303	68202987	370685	1	100289178	0	ENSG00000232284	GNG12-AS1	GNG12, DIRAS3 and WLS antisense RNA 1
chr1	67879650	67881190	1541	Intron (ENST00000420587.5/100289178, intron 1 of 9)	1	67701466	67833467	132002	2	55970	-46183	ENSG00000172380	GNG12	G protein subunit gamma 12
chr1	68496073	68497952	1880	Promoter (<=1kb)	1	68496676	68538627	41952	1	101927220	0	ENSG00000234264	DEPDC1-AS1	DEPDC1 antisense RNA 1
chr1	69566628	69569511	2884	Promoter (<=1kb)	1	69568398	70148005	579608	1	57554	0	ENSG00000033122	LRRC7	leucine rich repeat containing 7
chr1	70204623	70206586	1964	Promoter (<=1kb)	1	70144805	70205620	60816	2	55631	0	ENSG00000066557	LRRC40	leucine rich repeat containing 40
chr1	70410326	70411941	1616	Promoter (<=1kb)	1	70411218	70439851	28634	1	1491	0	ENSG00000116761	CTH	cystathionine gamma-lyase
chr1	75723590	75725677	2088	Promoter (<=1kb)	1	75724347	75763679	39333	1	34	0	ENSG00000117054	ACADM	acyl-CoA dehydrogenase medium chain
chr1	76866557	76869404	2848	Promoter (<=1kb)	1	76867441	77065711	198271	1	81849	0	ENSG00000117069	ST6GALNAC5	ST6 N-acetylgalactosaminide alpha-2,6-sialyltransferase 5
chr1	77507758	77512254	4497	Intron (ENST00000354567.6/26289, intron 10 of 13)	1	77562416	77683419	121004	2	26009	171165	ENSG00000036549	ZZZ3	zinc finger ZZ-type containing 3
chr1	77681906	77684482	2577	Promoter (<=1kb)	1	77562416	77683419	121004	2	26009	0	ENSG00000036549	ZZZ3	zinc finger ZZ-type containing 3
chr1	78490223	78492379	2157	5' UTR	1	78619922	78646145	26224	1	10964	-127543	ENSG00000137959	IFI44L	interferon induced protein 44 like
chr1	78547915	78550934	3020	Distal Intergenic	1	78619922	78646145	26224	1	10964	-68988	ENSG00000137959	IFI44L	interferon induced protein 44 like
chr1	83998221	84000209	1989	Promoter (<=1kb)	1	83865028	83999150	134123	2	79739	0	ENSG00000137941	TTLL7	tubulin tyrosine ligase like 7
chr1	84076742	84079264	2523	Promoter (<=1kb)	1	84078062	84238498	160437	1	5567	0	ENSG00000142875	PRKACB	protein kinase cAMP-activated catalytic subunit beta
chr1	84141790	84147789	6000	5' UTR	1	84078062	84238498	160437	1	5567	63728	ENSG00000142875	PRKACB	protein kinase cAMP-activated catalytic subunit beta
chr1	84406200	84408887	2688	5' UTR	1	84398532	84415018	16487	1	58511	7668	ENSG00000137976	DNASE2B	deoxyribonuclease 2 beta
chr1	84408889	84411608	2720	5' UTR	1	84398532	84415018	16487	1	58511	10357	ENSG00000137976	DNASE2B	deoxyribonuclease 2 beta
chr1	84478438	84480376	1939	Promoter (<=1kb)	1	84479259	84497790	18532	1	80135	0	ENSG00000117133	RPF1	ribosome production factor 1 homolog
chr1	84503932	84507414	3483	Promoter (<=1kb)	1	84506300	84566194	59895	1	100505741	0	ENSG00000122432	SPATA1	spermatogenesis associated 1
chr1	84539966	84543378	3413	Intron (ENST00000490879.7/100505741, intron 8 of 12)	1	84498325	84556688	58364	2	2787	13310	ENSG00000174021	GNG5	G protein subunit gamma 5
chr1	84572009	84575547	3539	Promoter (<=1kb)	1	84549606	84574480	24875	2	1486	0	ENSG00000117151	CTBS	chitobiase
chr1	84619818	84622151	2334	Distal Intergenic	1	84628230	84635020	6791	2	439927	12869	ENSG00000180869	LINC01555	long intergenic non-protein coding RNA 1555
chr1	84689287	84691528	2242	Promoter (<=1kb)	1	84643707	84690803	47097	2	117178	0	ENSG00000117155	SSX2IP	SSX family member 2 interacting protein
chr1	84772265	84774041	1777	Distal Intergenic	1	84643707	84690803	47097	2	117178	-81462	ENSG00000117155	SSX2IP	SSX family member 2 interacting protein
chr1	84774325	84775686	1362	Distal Intergenic	1	84643707	84690803	47097	2	117178	-83522	ENSG00000117155	SSX2IP	SSX family member 2 interacting protein
chr1	84777860	84780208	2349	Distal Intergenic	1	84643707	84690803	47097	2	117178	-87057	ENSG00000117155	SSX2IP	SSX family member 2 interacting protein
chr1	84832776	84837811	5036	Intron (ENST00000440886.1/23566, intron 1 of 1)	1	84811602	84893213	81612	2	23566	55402	ENSG00000171517	LPAR3	lysophosphatidic acid receptor 3
chr1	84872180	84875916	3737	Intron (ENST00000370611.3/23566, intron 1 of 2)	1	84811602	84893213	81612	2	23566	17297	ENSG00000171517	LPAR3	lysophosphatidic acid receptor 3
chr1	84891822	84894086	2265	Promoter (<=1kb)	1	84811602	84893213	81612	2	23566	0	ENSG00000171517	LPAR3	lysophosphatidic acid receptor 3
chr1	84996128	84999098	2971	Promoter (<=1kb)	1	84925583	84997113	71531	2	255231	0	ENSG00000153898	MCOLN2	mucolipin 2
chr1	85199725	85203103	3379	Promoter (<=1kb)	1	85156873	85201046	44174	2	84144	0	ENSG00000097096	SYDE2	synapse defective Rho GTPase homolog 2
chr1	85297055	85299001	1947	Intron (ENST00000427819.5/646626, intron 2 of 4)	1	85265776	85276904	11129	2	8915	-20151	ENSG00000142867	BCL10	BCL10 immune signaling adaptor
chr1	85463626	85466088	2463	5' UTR	1	85318481	85578363	259883	2	23576	112275	ENSG00000153904	DDAH1	dimethylarginine dimethylaminohydrolase 1
chr1	85575831	85578131	2301	Promoter (<=1kb)	1	85318481	85578363	259883	2	23576	232	ENSG00000153904	DDAH1	dimethylarginine dimethylaminohydrolase 1
chr1	85579963	85582449	2487	Promoter (<=1kb)	1	85580761	85583962	3202	1	3491	0	ENSG00000142871	CCN1	cellular communication network factor 1
chr1	87327279	87330176	2898	Promoter (<=1kb)	1	87328468	87348923	20456	1	8543	0	ENSG00000143013	LMO4	LIM domain only 4
chr1	87330341	87332782	2442	Promoter (1-2kb)	1	87328468	87348923	20456	1	8543	1873	ENSG00000143013	LMO4	LIM domain only 4
chr1	87334441	87336260	1820	Intron (ENST00000370544.9/8543, intron 2 of 4)	1	87328468	87348923	20456	1	8543	5973	ENSG00000143013	LMO4	LIM domain only 4
chr1	88890678	88894006	3329	Promoter (<=1kb)	1	88852932	88891944	39013	2	2959	0	ENSG00000137947	GTF2B	general transcription factor IIB
chr1	88991558	88994423	2866	Promoter (<=1kb)	1	88979456	88992960	13505	2	494115	0	ENSG00000213516	RBMXL1	RBMX like 1
chr1	89523393	89526144	2752	Promoter (<=1kb)	1	89524836	89597864	73029	1	23507	0	ENSG00000197147	LRRC8B	leucine rich repeat containing 8 VRAC subunit B
chr1	89819820	89823817	3998	5' UTR	1	89993593	89994321	729	2	492303	170504	NA	GEMIN8P4	gem nuclear organelle associated protein 8 pseudogene 4
chr1	89994204	89996307	2104	Promoter (<=1kb)	1	89995112	90035531	40420	1	284695	0	ENSG00000162664	ZNF326	zinc finger protein 326
chr1	90850577	90852599	2023	Promoter (<=1kb)	1	90782983	90851657	68675	2	105378853	0	ENSG00000233593	LINC02609	long intergenic non-protein coding RNA 2609
chr1	91020903	91023187	2285	Promoter (<=1kb)	1	90915298	91022272	106975	2	84146	0	ENSG00000122482	ZNF644	zinc finger protein 644
chr1	91500312	91502918	2607	Promoter (<=1kb)	1	91500893	91525764	24872	1	8317	0	ENSG00000097046	CDC7	cell division cycle 7
chr1	91742323	91748120	5798	Intron (ENST00000533089.5/7049, intron 7 of 19)	1	91680343	91906335	225993	2	7049	158215	ENSG00000069702	TGFBR3	transforming growth factor beta receptor 3
chr1	91884418	91887453	3036	5' UTR	1	91680343	91906335	225993	2	7049	18882	ENSG00000069702	TGFBR3	transforming growth factor beta receptor 3
chr1	92297862	92300153	2292	Promoter (<=1kb)	1	92246402	92298987	52586	2	11146	0	ENSG00000174842	GLMN	glomulin, FKBP associated protein
chr1	92783823	92786305	2483	Exon (ENST00000474806.1/7813, exon 1 of 3)	1	92508696	92792404	283709	2	7813	6099	ENSG00000067208	EVI5	ecotropic viral integration site 5
chr1	92831016	92833395	2380	Promoter (<=1kb)	1	92831983	92841924	9942	1	6125	0	ENSG00000122406	RPL5	ribosomal protein L5
chr1	92960204	92962886	2683	Promoter (<=1kb)	1	92832737	92961522	128786	2	388650	0	ENSG00000154511	DIPK1A	divergent protein kinase domain 1A
chr1	93078221	93080478	2258	Promoter (<=1kb)	1	93079235	93139081	59847	1	22823	0	ENSG00000143033	MTF2	metal response element binding transcription factor 2
chr1	93345010	93347289	2280	Promoter (<=1kb)	1	93262186	93346025	83840	2	100131564	0	NA	CCDC18-AS1	CCDC18 antisense RNA 1
chr1	93446210	93450158	3949	Promoter (<=1kb)	1	93448131	93554661	106531	1	54874	0	ENSG00000137942	FNBP1L	formin binding protein 1 like
chr1	93584076	93586473	2398	5' UTR	1	93592199	93605573	13375	1	100129046	-5726	NA	LOC100129046	uncharacterized LOC100129046
chr1	93803917	93805559	1643	Intron (ENST00000370244.5/8412, intron 2 of 13)	1	93846832	93846911	80	1	100126348	-41273	ENSG00000211575	MIR760	microRNA 760
chr1	93845476	93848758	3283	Promoter (<=1kb)	1	93846832	93846911	80	1	100126348	0	ENSG00000211575	MIR760	microRNA 760
chr1	93908120	93910427	2308	Promoter (<=1kb)	1	93885205	93909456	24252	2	2730	0	ENSG00000023909	GCLM	glutamate-cysteine ligase modifier subunit
chr1	94235723	94238565	2843	5' UTR	1	94149847	94275068	125222	2	9411	36503	ENSG00000137962	ARHGAP29	Rho GTPase activating protein 29
chr1	94246525	94248588	2064	Exon (ENST00000413103.2/ENST00000413103.2, exon 1 of 5)	1	94149847	94275068	125222	2	9411	26480	ENSG00000137962	ARHGAP29	Rho GTPase activating protein 29
chr1	94320735	94322892	2158	Intron (ENST00000413103.2/ENST00000413103.2, intron 3 of 4)	1	94149847	94275068	125222	2	9411	-45667	ENSG00000137962	ARHGAP29	Rho GTPase activating protein 29
chr1	94417171	94419536	2366	Promoter (<=1kb)	1	94418455	94518666	100212	1	5825	0	ENSG00000117528	ABCD3	ATP binding cassette subfamily D member 3
chr1	94742709	94746707	3999	Promoter (<=1kb)	1	94745860	94745900	41	2	100616321	0	ENSG00000263526	MIR378G	microRNA 378g
chr1	94819574	94821462	1889	Promoter (<=1kb)	1	94820342	94895246	74905	1	126969	0	ENSG00000143036	SLC44A3	solute carrier family 44 member 3
chr1	95233059	95235495	2437	Promoter (<=1kb)	1	95163219	95233982	70764	2	101928118	0	ENSG00000226026	LOC101928118	uncharacterized LOC101928118
chr1	98065273	98068278	3006	Distal Intergenic	1	97986740	98049863	63124	2	400765	-15410	ENSG00000225206	MIR137HG	MIR137 host gene
chr1	99645148	99646788	1641	Promoter (<=1kb)	1	99645943	99694541	48599	1	54873	0	ENSG00000099260	PALMD	palmdelphin
chr1	99849059	99850900	1842	Promoter (<=1kb)	1	99850084	99924023	73940	1	178	0	ENSG00000162688	AGL	amylo-alpha-1, 6-glucosidase, 4-alpha-glucanotransferase
chr1	99969165	99971926	2762	Promoter (<=1kb)	1	99969351	100077269	107919	1	23443	0	ENSG00000117620	SLC35A3	solute carrier family 35 member A3
chr1	99985762	99988034	2273	Intron (ENST00000638371.1/23443, intron 1 of 7)	1	99970011	100083377	113367	1	64645	15751	ENSG00000156875	MFSD14A	major facilitator superfamily domain containing 14A
chr1	100037129	100039646	2518	5' UTR	1	99970011	100083377	113367	1	64645	67118	ENSG00000156875	MFSD14A	major facilitator superfamily domain containing 14A
chr1	100265578	100267635	2058	Promoter (<=1kb)	1	100251528	100266179	14652	2	100506007	0	NA	RTCA-AS1	RTCA antisense RNA 1
chr1	100350671	100353630	2960	5' UTR	1	100345001	100520278	175278	1	8556	5670	ENSG00000079335	CDC14A	cell division cycle 14A
chr1	100484836	100488148	3313	3' UTR	1	100538137	100542018	3882	1	54112	-49989	ENSG00000181656	GPR88	G protein-coupled receptor 88
chr1	100894145	100897096	2952	Promoter (<=1kb)	1	100896076	100981753	85678	1	148867	0	ENSG00000162695	SLC30A7	solute carrier family 30 member 7
chr1	101024909	101026671	1763	Promoter (<=1kb)	1	101025878	101087268	61391	1	102606465	0	NA	LOC102606465	uncharacterized LOC102606465
chr1	107140294	107142567	2274	Promoter (<=1kb)	1	107140007	107483458	343452	1	22854	287	ENSG00000162631	NTNG1	netrin G1
chr1	107162220	107164630	2411	Intron (ENST00000370071.6/22854, intron 2 of 7)	1	107140007	107483458	343452	1	22854	22213	ENSG00000162631	NTNG1	netrin G1
chr1	108559160	108561288	2129	Promoter (<=1kb)	1	108560089	108644900	84812	1	284611	0	ENSG00000162636	FAM102B	family with sequence similarity 102 member B
chr1	108962064	108964256	2193	Promoter (<=1kb)	1	108929508	108963457	33950	2	23155	0	ENSG00000121940	CLCC1	chloride channel CLIC like 1
chr1	109213198	109215771	2574	Promoter (<=1kb)	1	109213918	109238169	24252	1	6301	0	ENSG00000031698	SARS	seryl-tRNA synthetase
chr1	109483070	109485248	2179	Promoter (<=1kb)	1	109483479	109492804	9326	1	127002	0	ENSG00000162650	ATXN7L2	ataxin 7 like 2
chr1	109493389	109495082	1694	Promoter (<=1kb)	1	109494052	109502932	8881	1	284613	0	ENSG00000174151	CYB561D1	cytochrome b561 family member D1
chr1	109739491	109741069	1579	Promoter (<=1kb)	1	109733932	109741038	7107	2	2947	0	ENSG00000134202	GSTM3	glutathione S-transferase mu 3
chr1	110033265	110036082	2818	Promoter (1-2kb)	1	110031577	110074641	43065	1	85369	1688	ENSG00000143093	STRIP1	striatin interacting protein 1
chr1	110234555	110237745	3191	3' UTR	1	110211343	110283100	71758	1	3749	23212	ENSG00000116396	KCNC4	potassium voltage-gated channel subfamily C member 4
chr1	110291712	110293397	1686	Exon (ENST00000449169.1/440600, exon 3 of 4)	1	110338506	110346681	8176	1	64783	-45109	ENSG00000162775	RBM15	RNA binding motif protein 15
chr1	110337220	110341038	3819	Promoter (<=1kb)	1	110286375	110339171	52797	2	440600	0	ENSG00000227963	RBM15-AS1	RBM15 antisense RNA 1
chr1	110406459	110408813	2355	Promoter (<=1kb)	1	110401249	110407942	6694	2	10542	0	ENSG00000134248	LAMTOR5	late endosomal/lysosomal adaptor, MAPK and MTOR activator 5
chr1	110962944	110964666	1723	Promoter (<=1kb)	1	110947185	110964079	16895	2	55791	0	ENSG00000121931	LRIF1	ligand dependent nuclear receptor interacting factor 1
chr1	111139334	111141276	1943	Promoter (<=1kb)	1	111139627	111185102	45476	1	10390	0	ENSG00000134255	CEPT1	choline/ethanolamine phosphotransferase 1
chr1	111618779	111620842	2064	5' UTR	1	111599655	111608723	9069	2	100129269	-10056	NA	LINC01160	long intergenic non-protein coding RNA 1160
chr1	111738085	111741394	3310	Promoter (<=1kb)	1	111739841	111747798	7958	1	100506343	0	ENSG00000227811	INKA2-AS1	INKA2 antisense RNA 1
chr1	111754623	111757006	2384	Promoter (<=1kb)	1	111745299	111755509	10211	2	101928718	0	ENSG00000284830	LOC101928718	uncharacterized LOC101928718
chr1	111840441	111843230	2790	Intron (ENST00000369697.5/3752, intron 1 of 5)	1	111853762	111856905	3144	2	100874295	13675	ENSG00000232558	KCND3-IT1	KCND3 intronic transcript 1
chr1	111975027	111977921	2895	Intron (ENST00000369697.5/3752, intron 1 of 5)	1	111770662	111989155	218494	2	3752	11234	ENSG00000171385	KCND3	potassium voltage-gated channel subfamily D member 3
chr1	112617911	112620767	2857	Promoter (<=1kb)	1	112619173	112671619	52447	1	829	0	ENSG00000116489	CAPZA1	capping actin protein of muscle Z-line subunit alpha 1
chr1	112673763	112676189	2427	Promoter (<=1kb)	1	112673141	112700746	27606	1	4343	622	ENSG00000155363	MOV10	Mov10 RISC complex RNA helicase
chr1	112705930	112708394	2465	Promoter (2-3kb)	1	112701106	112711224	10119	2	389	2830	ENSG00000155366	RHOC	ras homolog family member C
chr1	112954729	112957764	3036	Promoter (<=1kb)	1	112956415	113047051	90637	1	100506392	0	ENSG00000226419	SLC16A1-AS1	SLC16A1 antisense RNA 1
chr1	113252527	113256392	3866	Distal Intergenic	1	113390749	113685923	295175	1	260425	-134357	ENSG00000081026	MAGI3	membrane associated guanylate kinase, WW and PDZ domain containing 3
chr1	113389181	113392114	2934	Promoter (<=1kb)	1	113390749	113685923	295175	1	260425	0	ENSG00000081026	MAGI3	membrane associated guanylate kinase, WW and PDZ domain containing 3
chr1	113758094	113760190	2097	Promoter (<=1kb)	1	113696831	113759489	62659	2	10745	0	ENSG00000116793	PHTF1	putative homeodomain transcription factor 1
chr1	113811110	113813504	2395	Promoter (<=1kb)	1	113812379	113901237	88859	1	100287722	0	ENSG00000226167	AP4B1-AS1	AP4B1 antisense RNA 1
chr1	113928608	113931137	2530	Promoter (<=1kb)	1	113924000	113929492	5493	2	101928846	0	ENSG00000235527	HIPK1-AS1	HIPK1 antisense RNA 1
chr1	114509531	114512486	2956	Promoter (<=1kb)	1	114392777	114511160	118384	2	51592	0	ENSG00000197323	TRIM33	tripartite motif containing 33
chr1	114754808	114758878	4071	Promoter (<=1kb)	1	114716913	114758676	41764	2	7812	0	ENSG00000009307	CSDE1	cold shock domain containing E1
chr1	115641509	115643920	2412	Promoter (<=1kb)	1	115641953	115698224	56272	1	81839	0	ENSG00000173218	VANGL1	VANGL planar cell polarity protein 1
chr1	115975435	115977686	2252	Promoter (<=1kb)	1	115976498	116070054	93557	1	55356	0	ENSG00000163393	SLC22A15	solute carrier family 22 member 15
chr1	116151168	116153283	2116	Distal Intergenic	1	116111755	116135240	23486	1	126868	39413	ENSG00000173212	MAB21L3	mab-21 like 3
chr1	116202374	116204866	2493	Distal Intergenic	1	116111755	116135240	23486	1	126868	90619	ENSG00000173212	MAB21L3	mab-21 like 3
chr1	116205436	116208299	2864	Distal Intergenic	1	116111755	116135240	23486	1	126868	93681	ENSG00000173212	MAB21L3	mab-21 like 3
chr1	116242000	116244555	2556	Distal Intergenic	1	116372668	116410261	37594	1	476	-128113	ENSG00000163399	ATP1A1	ATPase Na+/K+ transporting subunit alpha 1
chr1	116321943	116326971	5029	Distal Intergenic	1	116372668	116410261	37594	1	476	-45697	ENSG00000163399	ATP1A1	ATPase Na+/K+ transporting subunit alpha 1
chr1	116372280	116377485	5206	Promoter (<=1kb)	1	116372668	116410261	37594	1	476	0	ENSG00000163399	ATP1A1	ATPase Na+/K+ transporting subunit alpha 1
chr1	116417618	116419802	2185	Promoter (<=1kb)	1	116392247	116418622	26376	2	84852	0	ENSG00000203865	ATP1A1-AS1	ATP1A1 antisense RNA 1
chr1	116474386	116477983	3598	Promoter (<=1kb)	1	116423724	116478842	55119	2	101929023	859	ENSG00000233154	LINC01762	long intergenic non-protein coding RNA 1762
chr1	116569377	116572164	2788	Promoter (<=1kb)	1	116514535	116571039	56505	2	965	0	ENSG00000116815	CD58	CD58 molecule
chr1	117058605	117061541	2937	Promoter (<=1kb)	1	117025482	117059490	34009	2	101929099	0	ENSG00000236137	LOC101929099	uncharacterized LOC101929099
chr1	117120804	117122965	2162	Promoter (<=1kb)	1	117111060	117122587	11528	2	80263	0	ENSG00000134253	TRIM45	tripartite motif containing 45
chr1	117365994	117368588	2595	Promoter (<=1kb)	1	117367449	117528872	161424	1	10905	0	ENSG00000198162	MAN1A2	mannosidase alpha class 1A member 2
chr1	117561925	117564293	2369	Distal Intergenic	1	117596832	117605770	8939	2	100996263	41477	ENSG00000236866	LOC100996263	uncharacterized LOC100996263
chr1	117573242	117575620	2379	Distal Intergenic	1	117596832	117605770	8939	2	100996263	30150	ENSG00000236866	LOC100996263	uncharacterized LOC100996263
chr1	117590341	117593264	2924	Distal Intergenic	1	117596832	117605770	8939	2	100996263	12506	ENSG00000236866	LOC100996263	uncharacterized LOC100996263
chr1	117604561	117607920	3360	Promoter (<=1kb)	1	117596832	117605770	8939	2	100996263	0	ENSG00000236866	LOC100996263	uncharacterized LOC100996263
chr1	117752785	117755364	2580	Distal Intergenic	1	117605934	117628372	22439	1	54855	146851	ENSG00000183508	TENT5C	terminal nucleotidyltransferase 5C
chr1	119139423	119141741	2319	Promoter (<=1kb)	1	119140396	119275973	135578	1	101929147	0	ENSG00000231365	WARS2-AS1	WARS2 antisense RNA 1
chr1	119625145	119627786	2642	5' UTR	1	119619422	119647773	28352	2	90874	19987	ENSG00000143067	ZNF697	zinc finger protein 697
chr1	119647053	119649278	2226	Promoter (<=1kb)	1	119648411	119744226	95816	1	26227	0	ENSG00000092621	PHGDH	phosphoglycerate dehydrogenase
chr1	119711364	119713950	2587	5' UTR	1	119747996	119768905	20910	2	3158	54955	ENSG00000134240	HMGCS2	3-hydroxy-3-methylglutaryl-CoA synthase 2
chr1	119779218	119780993	1776	Distal Intergenic	1	119747996	119768905	20910	2	3158	-10313	ENSG00000134240	HMGCS2	3-hydroxy-3-methylglutaryl-CoA synthase 2
chr1	119866844	119869324	2481	Distal Intergenic	1	119834870	119844514	9645	2	343505	-22330	ENSG00000215864	NBPF7	NBPF member 7
chr1	120067862	120070638	2777	Promoter (<=1kb)	1	119911553	120069626	158074	2	4853	0	ENSG00000134250	NOTCH2	notch receptor 2
chr1	120175730	120177373	1644	Promoter (<=1kb)	1	120150898	120176515	25618	2	9554	0	ENSG00000265808	SEC22B	SEC22 homolog B, vesicle trafficking protein (gene/pseudogene)
chr1	120232265	120233697	1433	Intron (ENST00000612320.1/ENST00000612320.1, intron 1 of 5)	1	120150898	120176515	25618	2	9554	-55750	ENSG00000265808	SEC22B	SEC22 homolog B, vesicle trafficking protein (gene/pseudogene)
chr1	120414103	120416544	2442	Distal Intergenic	1	120432204	120434052	1849	2	767846	17508	ENSG00000270392	PFN1P2	profilin 1 pseudogene 2
chr1	120419269	120421130	1862	Distal Intergenic	1	120432204	120434052	1849	2	767846	12922	ENSG00000270392	PFN1P2	profilin 1 pseudogene 2
chr1	120557314	120559812	2499	Intron (ENST00000612480.2/100996724, intron 7 of 41)	1	120436353	120467739	31387	1	728841	120961	ENSG00000270231	NBPF8	NBPF member 8
chr1	120722817	120725413	2597	Promoter (<=1kb)	1	120723949	120841481	117533	1	101060684	0	ENSG00000273136	NBPF26	NBPF member 26
chr1	120843938	120845977	2040	Distal Intergenic	1	120850819	120850985	167	2	101954277	5008	ENSG00000275538	RNVU1-19	RNA, variant U1 small nuclear 19
chr1	121096322	121098674	2353	Exon (ENST00000457996.1/ENST00000457996.1, exon 1 of 2)	1	121087345	121096310	8966	1	2210	8977	ENSG00000198019	FCGR1B	Fc fragment of IgG receptor Ib
chr1	143735573	143737875	2303	Exon (ENST00000443018.2/ENST00000443018.2, exon 1 of 2)	1	143699456	143699619	164	2	101954269	-35954	ENSG00000207349	RNVU1-17	RNA, variant U1 small nuclear 17
chr1	143883884	143886013	2130	Exon (ENST00000415338.1/ENST00000415338.1, exon 1 of 2)	1	143874793	143883575	8783	1	100132417	9091	ENSG00000265531	FCGR1CP	Fc fragment of IgG receptor Ic, pseudogene
chr1	144411385	144414191	2807	Promoter (<=1kb)	1	144412576	144412740	165	1	101954267	0	ENSG00000207205	RNVU1-15	RNA, variant U1 small nuclear 15
chr1	144417578	144419824	2247	Exon (ENST00000432512.1/ENST00000432512.1, exon 1 of 1)	1	144412576	144412740	165	1	101954267	5002	ENSG00000207205	RNVU1-15	RNA, variant U1 small nuclear 15
chr1	145032955	145036074	3120	Intron (ENST00000612199.4/647135, intron 2 of 9)	1	144887265	145095528	208264	2	647135	59454	ENSG00000196369	SRGAP2B	SLIT-ROBO Rho GTPase activating protein 2B
chr1	145092179	145097299	5121	Promoter (<=1kb)	1	144887265	145095528	208264	2	647135	0	ENSG00000196369	SRGAP2B	SLIT-ROBO Rho GTPase activating protein 2B
chr1	145214028	145217302	3275	Promoter (<=1kb)	1	145214851	145215938	1088	1	100996740	0	NA	LOC100996740	uncharacterized LOC100996740
chr1	145280086	145282772	2687	Promoter (<=1kb)	1	145281116	145281462	347	1	101954266	0	ENSG00000207501	RNVU1-14	RNA, variant U1 small nuclear 14
chr1	145285903	145288327	2425	Exon (ENST00000427732.1/ENST00000427732.1, exon 1 of 2)	1	145281116	145281462	347	1	101954266	4787	ENSG00000207501	RNVU1-14	RNA, variant U1 small nuclear 14
chr1	145419426	145421103	1678	Distal Intergenic	1	145289900	145405778	115879	2	100288142	-13648	ENSG00000162825	NBPF20	NBPF member 20
chr1	145822332	145825280	2949	Promoter (<=1kb)	1	145824088	145842505	18418	1	10623	0	ENSG00000186141	POLR3C	RNA polymerase III subunit C
chr1	145857837	145860788	2952	Promoter (<=1kb)	1	145848522	145859836	11315	2	10401	0	ENSG00000131788	PIAS3	protein inhibitor of activated STAT 3
chr1	145891144	145893583	2440	3' UTR	1	145866560	145885866	19307	2	148741	-5278	ENSG00000198483	ANKRD35	ankyrin repeat domain 35
chr1	145995687	145997667	1981	Promoter (<=1kb)	1	145992435	145996600	4166	2	10628	0	ENSG00000265972	TXNIP	thioredoxin interacting protein
chr1	146227217	146230133	2917	Promoter (<=1kb)	1	146064699	146229000	164302	2	100132406	0	ENSG00000271425	NBPF10	NBPF member 10
chr1	146368058	146370865	2808	Intron (ENST00000643391.1/ENST00000643391.1, intron 2 of 4)	1	146298170	148750099	2451930	1	440672	69888	ENSG00000177144	NUDT4B	nudix hydrolase 4B
chr1	146937658	146940092	2435	Promoter (<=1kb)	1	146938744	146996202	57459	1	149013	0	ENSG00000268043	NBPF12	NBPF member 12
chr1	147171330	147173981	2652	Promoter (<=1kb)	1	147155106	147172550	17445	2	5565	0	ENSG00000131791	PRKAB2	protein kinase AMP-activated non-catalytic subunit beta 2
chr1	147236695	147239044	2350	Intron (ENST00000606856.1/9557, intron 2 of 2)	1	147175351	147243050	67700	2	2330	4006	ENSG00000131781	FMO5	flavin containing monooxygenase 5
chr1	147241578	147244108	2531	Promoter (<=1kb)	1	147175351	147243050	67700	2	2330	0	ENSG00000131781	FMO5	flavin containing monooxygenase 5
chr1	147540087	147543046	2960	Promoter (<=1kb)	1	147541412	147626216	84805	1	607	0	ENSG00000116128	BCL9	BCL9 transcription coactivator
chr1	147598657	147601162	2506	Exon (ENST00000497938.1/607, exon 1 of 4)	1	147541412	147626216	84805	1	607	57245	ENSG00000116128	BCL9	BCL9 transcription coactivator
chr1	148262826	148264330	1505	Exon (ENST00000363009.1/ENST00000363009.1, exon 1 of 1)	1	148195959	148255012	59054	2	101927468	-7814	NA	LOC101927468	uncharacterized LOC101927468
chr1	148333968	148335926	1959	Promoter (<=1kb)	1	148334479	148334554	76	2	100847044	0	ENSG00000283676	MIR5087	microRNA 5087
chr1	148521646	148524590	2945	Promoter (2-3kb)	1	148290889	148519604	228716	2	388685	-2042	ENSG00000274020	LINC01138	long intergenic non-protein coding RNA 1138
chr1	148527646	148529667	2022	Downstream (1-2kb)	1	148290889	148519604	228716	2	388685	-8042	ENSG00000274020	LINC01138	long intergenic non-protein coding RNA 1138
chr1	148641103	148643588	2486	Intron (ENST00000606877.2/100996763, intron 1 of 7)	1	148593645	148679751	86107	2	100996763	36163	ENSG00000286019	NOTCH2NLB	notch 2 N-terminal like B
chr1	148678256	148680803	2548	Promoter (<=1kb)	1	148593645	148679751	86107	2	100996763	0	ENSG00000286019	NOTCH2NLB	notch 2 N-terminal like B
chr1	148747843	148749900	2058	5' UTR	1	148808181	149047267	239087	1	9659	-58281	ENSG00000178104	PDE4DIP	phosphodiesterase 4D interacting protein
chr1	148950834	148953560	2727	5' UTR	1	148808181	149047267	239087	1	9659	142653	ENSG00000178104	PDE4DIP	phosphodiesterase 4D interacting protein
chr1	149174798	149177881	3084	Exon (ENST00000611769.4/ENST00000611769.4, exon 1 of 3)	1	149054027	149103561	49535	2	400818	-71237	ENSG00000269713	NBPF9	NBPF member 9
chr1	149284893	149286628	1736	Intron (ENST00000313342.8/ENST00000313342.8, intron 1 of 6)	1	149390623	149556361	165739	1	101060226	-103995	ENSG00000271383	NBPF19	NBPF member 19
chr1	149389388	149392583	3196	Promoter (<=1kb)	1	149390623	149556361	165739	1	101060226	0	ENSG00000271383	NBPF19	NBPF member 19
chr1	149558065	149559990	1926	Distal Intergenic	1	149583865	149584464	600	1	653598	-23875	ENSG00000263464	PPIAL4C	peptidylprolyl isomerase A like 4C
chr1	149606055	149609253	3199	Promoter (<=1kb)	1	149606334	149679523	73190	1	57234	0	ENSG00000277147	LINC00869	long intergenic non-protein coding RNA 869
chr1	149791558	149794463	2906	3' UTR	1	149782671	149792518	9848	1	2209	8887	ENSG00000150337	FCGR1A	Fc fragment of IgG receptor Ia
chr1	149811091	149814530	3440	Promoter (<=1kb)	1	149782689	149812373	29685	2	440689	0	ENSG00000203814	HIST2H2BF	histone cluster 2 H2B family member f
chr1	149839616	149844113	4498	5' UTR	1	149844498	149850937	6440	2	337873	6824	ENSG00000261716	HIST2H2BC	histone cluster 2 H2B family member c (pseudogene)
chr1	149849685	149854418	4734	Promoter (<=1kb)	1	149844498	149850937	6440	2	337873	0	ENSG00000261716	HIST2H2BC	histone cluster 2 H2B family member c (pseudogene)
chr1	149884686	149889203	4518	Promoter (<=1kb)	1	149887524	149887916	393	2	317772	0	ENSG00000184270	HIST2H2AB	histone cluster 2 H2A family member b
chr1	150008098	150011449	3352	Promoter (<=1kb)	1	149937812	150010676	72865	2	56957	0	ENSG00000264522	OTUD7B	OTU deubiquitinase 7B
chr1	150066559	150068956	2398	Promoter (<=1kb)	1	150067279	150145329	78051	1	11311	0	ENSG00000136631	VPS45	vacuolar protein sorting 45 homolog
chr1	150205103	150207965	2863	Distal Intergenic	1	150218417	150236156	17740	2	81611	28191	ENSG00000143401	ANP32E	acidic nuclear phosphoprotein 32 family member E
chr1	150232883	150237005	4123	Promoter (<=1kb)	1	150218417	150236156	17740	2	81611	0	ENSG00000143401	ANP32E	acidic nuclear phosphoprotein 32 family member E
chr1	150280957	150283729	2773	Promoter (<=1kb)	1	150282543	150287093	4551	1	148523	0	ENSG00000159208	CIART	circadian associated repressor of transcription
chr1	150362942	150366617	3676	Promoter (<=1kb)	1	150363091	150476566	113476	1	23248	0	ENSG00000163125	RPRD2	regulation of nuclear pre-mRNA domain containing 2
chr1	150560501	150563141	2641	3' UTR	1	150551929	150552014	86	1	100422997	8572	ENSG00000264553	MIR4257	microRNA 4257
chr1	150578044	150580828	2785	Promoter (<=1kb)	1	150574551	150579738	5188	2	4170	0	ENSG00000143384	MCL1	MCL1 apoptosis regulator, BCL2 family member
chr1	150810371	150812522	2152	Promoter (2-3kb)	1	150796208	150808323	12116	2	1513	-2048	ENSG00000143387	CTSK	cathepsin K
chr1	151057774	151060795	3022	Promoter (<=1kb)	1	151057758	151068497	10740	1	10962	16	ENSG00000213190	MLLT11	MLLT11 transcription factor 7 cofactor
chr1	151280275	151283908	3634	Promoter (<=1kb)	1	151280024	151281929	1906	2	100507670	0	ENSG00000232671	ZNF687-AS1	ZNF687 antisense RNA 1
chr1	151326593	151328975	2383	Promoter (<=1kb)	1	151291797	151327715	35919	2	5298	0	ENSG00000143393	PI4KB	phosphatidylinositol 4-kinase beta
chr1	151510302	151515457	5156	Promoter (<=1kb)	1	151510510	151538692	28183	1	57530	0	ENSG00000143375	CGN	cingulin
chr1	151538785	151541867	3083	Promoter (<=1kb)	1	151540305	151583583	43279	1	7286	0	ENSG00000143367	TUFT1	tuftelin 1
chr1	151762360	151764457	2098	Promoter (<=1kb)	1	151762899	151771334	8436	1	51686	0	ENSG00000143450	OAZ3	ornithine decarboxylase antizyme 3
chr1	151829923	151833511	3589	Promoter (<=1kb)	1	151806071	151831872	25802	2	6097	0	ENSG00000143365	RORC	RAR related orphan receptor C
chr1	151908358	151910775	2418	Promoter (<=1kb)	1	151873584	151909808	36225	2	117145	0	ENSG00000159445	THEM4	thioesterase superfamily member 4
chr1	152046042	152049338	3297	Promoter (<=1kb)	1	152032506	152047907	15402	2	6282	0	ENSG00000163191	S100A11	S100 calcium binding protein A11
chr1	153782597	153784714	2118	Distal Intergenic	1	153793947	153796302	2356	1	343052	-9233	ENSG00000231827	LOC343052	immunoglobulin superfamily DCC subclass member 3 pseudogene
chr1	153921951	153923811	1861	5' UTR	1	153929501	153946696	17196	2	9909	22885	ENSG00000198837	DENND4B	DENN domain containing 4B
chr1	153945059	153947345	2287	Promoter (<=1kb)	1	153929501	153946696	17196	2	9909	0	ENSG00000198837	DENND4B	DENN domain containing 4B
chr1	153965866	153969462	3597	Promoter (<=1kb)	1	153967534	153974363	6830	1	148327	0	ENSG00000143578	CREB3L4	cAMP responsive element binding protein 3 like 4
chr1	154219414	154222033	2620	Promoter (<=1kb)	1	154206696	154220637	13942	2	25912	0	ENSG00000143612	C1orf43	chromosome 1 open reading frame 43
chr1	154327138	154329777	2640	Promoter (1-2kb)	1	154325553	154351307	25755	1	57198	1585	ENSG00000143515	ATP8B2	ATPase phospholipid transporting 8B2
chr1	154333461	154336358	2898	Exon (ENST00000368487.7/57198, exon 10 of 12)	1	154325553	154351307	25755	1	57198	7908	ENSG00000143515	ATP8B2	ATPase phospholipid transporting 8B2
chr1	154404192	154408237	4046	Promoter (<=1kb)	1	154402328	154406564	4237	2	101928101	0	ENSG00000228013	IL6R-AS1	IL6R antisense RNA 1
chr1	154416541	154421305	4765	Intron (ENST00000622330.4/3570, intron 1 of 6)	1	154402328	154406564	4237	2	101928101	-9977	ENSG00000228013	IL6R-AS1	IL6R antisense RNA 1
chr1	154567134	154568660	1527	Promoter (<=1kb)	1	154567781	154580026	12246	1	1141	0	ENSG00000160716	CHRNB2	cholinergic receptor nicotinic beta 2 subunit
chr1	154606995	154609465	2471	5' UTR	1	154582057	154628013	45957	2	103	18548	ENSG00000160710	ADAR	adenosine deaminase RNA specific
chr1	154759724	154761574	1851	Intron (ENST00000271915.8/3782, intron 3 of 7)	1	154697455	154870280	172826	2	3782	108706	ENSG00000143603	KCNN3	potassium calcium-activated channel subfamily N member 3
chr1	154960648	154962804	2157	Promoter (<=1kb)	1	154961825	154962623	799	1	101928120	0	ENSG00000271380	LOC101928120	uncharacterized LOC101928120
chr1	154998710	155006827	8118	Promoter (<=1kb)	1	155002630	155018522	15893	1	51043	0	ENSG00000160685	ZBTB7B	zinc finger and BTB domain containing 7B
chr1	155049040	155052735	3696	Promoter (<=1kb)	1	155050566	155062775	12210	1	8751	0	ENSG00000143537	ADAM15	ADAM metallopeptidase domain 15
chr1	155062116	155064951	2836	Promoter (<=1kb)	1	155063748	155087538	23791	1	1944	0	ENSG00000143590	EFNA3	ephrin A3
chr1	155078010	155087147	9138	5' UTR	1	155063748	155087538	23791	1	1944	14262	ENSG00000143590	EFNA3	ephrin A3
chr1	155124631	155132563	7933	Promoter (<=1kb)	1	155127460	155134857	7398	1	1942	0	ENSG00000169242	EFNA1	ephrin A1
chr1	155133115	155137277	4163	Promoter (<=1kb)	1	155135344	155138857	3514	1	55974	0	ENSG00000169241	SLC50A1	solute carrier family 50 member 1
chr1	155276388	155279295	2908	5' UTR	1	155308748	155320666	11919	1	2224	-29453	ENSG00000160752	FDPS	farnesyl diphosphate synthase
chr1	155561535	155564141	2607	Promoter (<=1kb)	1	155335268	155562807	227540	2	55870	0	ENSG00000116539	ASH1L	ASH1 like histone lysine methyltransferase
chr1	155687252	155691636	4385	Promoter (<=1kb)	1	155659443	155689000	29558	2	55249	0	ENSG00000163374	YY1AP1	YY1 associated protein 1
chr1	156052279	156055779	3501	Promoter (<=1kb)	1	156054752	156058510	3759	1	28956	0	ENSG00000116586	LAMTOR2	late endosomal/lysosomal adaptor, MAPK and MTOR activator 2
chr1	156281613	156283850	2238	Promoter (<=1kb)	1	156282935	156293185	10251	1	84283	0	ENSG00000163472	TMEM79	transmembrane protein 79
chr1	156455342	156458659	3318	Exon (ENST00000441085.5/ENST00000441085.5, exon 1 of 4)	1	156404250	156430701	26452	2	10485	-24641	ENSG00000125462	C1orf61	chromosome 1 open reading frame 61
chr1	156499204	156502562	3359	Promoter (<=1kb)	1	156463727	156500828	37102	2	4209	0	ENSG00000116604	MEF2D	myocyte enhancer factor 2D
chr1	156727517	156729900	2384	Promoter (<=1kb)	1	156728442	156736960	8519	1	51093	0	ENSG00000143303	RRNAD1	ribosomal RNA adenine dimethylase domain containing 1
chr1	156749623	156753091	3469	Promoter (<=1kb)	1	156750610	156800817	50208	1	5546	0	ENSG00000143294	PRCC	proline rich mitotic checkpoint control factor
chr1	157044552	157046912	2361	Promoter (<=1kb)	1	156934840	157045370	110531	2	9826	0	ENSG00000132694	ARHGEF11	Rho guanine nucleotide exchange factor 11
chr1	159778716	159782171	3456	Promoter (<=1kb)	1	159780932	159782543	1612	1	54935	0	ENSG00000158716	DUSP23	dual specificity phosphatase 23
chr1	160030743	160033059	2317	Promoter (<=1kb)	1	160024953	160031991	7039	2	93183	0	ENSG00000143315	PIGM	phosphatidylinositol glycan anchor biosynthesis class M
chr1	160204425	160206974	2550	Promoter (<=1kb)	1	160205337	160215376	10040	1	8682	0	ENSG00000162734	PEA15	proliferation and apoptosis adaptor protein 15
chr1	161037617	161039781	2165	Promoter (<=1kb)	1	161037631	161038990	1360	2	100131187	0	ENSG00000215845	TSTD1	thiosulfate sulfurtransferase like domain containing 1
chr1	161131465	161133663	2199	Promoter (<=1kb)	1	161120974	161132688	11715	2	9191	0	ENSG00000158796	DEDD	death effector domain containing
chr1	161165109	161167459	2351	Promoter (<=1kb)	1	161166410	161178013	11604	1	5498	0	ENSG00000143224	PPOX	protoporphyrinogen oxidase
chr1	161398578	161401074	2497	Exon (ENST00000636161.1/ENST00000636161.1, exon 1 of 2)	1	161364731	161367874	3144	2	257177	-30704	ENSG00000188931	CFAP126	cilia and flagella associated protein 126
chr1	161523042	161526014	2973	Promoter (<=1kb)	1	161524540	161526910	2371	1	3310	0	ENSG00000173110	HSPA6	heat shock protein family A (Hsp70) member 6
chr1	161722511	161728184	5674	Promoter (<=1kb)	1	161721563	161728143	6581	1	127943	948	ENSG00000162746	FCRLB	Fc receptor like B
chr1	161749102	161751061	1960	Promoter (<=1kb)	1	161749758	161757238	7481	1	11266	0	ENSG00000081721	DUSP12	dual specificity phosphatase 12
chr1	161764415	161767260	2846	Promoter (<=1kb)	1	161766294	161964070	197777	1	22926	0	ENSG00000118217	ATF6	activating transcription factor 6
chr1	162206558	162208333	1776	Intron (ENST00000530878.5/9722, intron 2 of 9)	1	162157107	162157182	76	1	100616386	49451	ENSG00000266144	MIR4654	microRNA 4654
chr1	162566672	162572531	5860	Intron (ENST00000271469.7/6675, intron 2 of 10)	1	162561506	162599842	38337	1	6675	5166	ENSG00000117143	UAP1	UDP-N-acetylglucosamine pyrophosphorylase 1
chr1	162696055	162697556	1502	Intron (ENST00000446985.6/4921, intron 2 of 17)	1	162631373	162787400	156028	1	4921	64682	ENSG00000162733	DDR2	discoidin domain receptor tyrosine kinase 2
chr1	162730302	162735391	5090	Intron (ENST00000446985.6/4921, intron 3 of 17)	1	162790702	162812817	22116	1	51478	-55311	ENSG00000132196	HSD17B7	hydroxysteroid 17-beta dehydrogenase 7
chr1	165375184	165377163	1980	Distal Intergenic	1	165201867	165356715	154849	2	4009	-18469	ENSG00000162761	LMX1A	LIM homeobox transcription factor 1 alpha
chr1	165629305	165632238	2934	Promoter (<=1kb)	1	165630861	165661796	30936	1	4259	0	ENSG00000143198	MGST3	microsomal glutathione S-transferase 3
chr1	165826820	165830059	3240	Promoter (<=1kb)	1	165724293	165827755	103463	2	54499	0	ENSG00000143183	TMCO1	transmembrane and coiled-coil domains 1
chr1	166032249	166033845	1597	Distal Intergenic	1	166154743	166154798	56	2	100126349	120953	ENSG00000215952	MIR921	microRNA 921
chr1	166838286	166841030	2745	Promoter (<=1kb)	1	166839447	166856344	16898	1	57645	0	ENSG00000143157	POGK	pogo transposable element derived with KRAB domain
chr1	166874998	166877340	2343	Promoter (<=1kb)	1	166856510	166876327	19818	2	117143	0	ENSG00000152382	TADA1	transcriptional adaptor 1
chr1	167344368	167345977	1610	Intron (ENST00000367866.6/5451, intron 2 of 15)	1	167220829	167427345	206517	1	5451	123539	ENSG00000143190	POU2F1	POU class 2 homeobox 1
chr1	167552457	167554743	2287	Promoter (<=1kb)	1	167529117	167553805	24689	2	8804	0	ENSG00000143162	CREG1	cellular repressor of E1A stimulated genes 1
chr1	167644343	167646548	2206	Intron (ENST00000537350.5/92241, intron 1 of 5)	1	167630093	167706249	76157	1	92241	14250	ENSG00000198771	RCSD1	RCSD domain containing 1
chr1	167713452	167717536	4085	Distal Intergenic	1	167721950	167791919	69970	1	9019	-4414	ENSG00000197965	MPZL1	myelin protein zero like 1
chr1	167925924	167929940	4017	Intron (ENST00000367846.8/25874, intron 1 of 4)	1	167935783	168075843	140061	1	55827	-5843	ENSG00000143164	DCAF6	DDB1 and CUL4 associated factor 6
chr1	167934954	167937927	2974	Promoter (<=1kb)	1	167916729	167937040	20312	2	25874	0	ENSG00000143158	MPC2	mitochondrial pyruvate carrier 2
chr1	168178038	168180345	2308	Promoter (<=1kb)	1	168178933	168202114	23182	1	261726	0	ENSG00000143155	TIPRL	TOR signaling pathway regulator
chr1	168224856	168227377	2522	Promoter (<=1kb)	1	168225938	168253025	27088	1	375035	0	ENSG00000213064	SFT2D2	SFT2 domain containing 2
chr1	168750950	168753846	2897	Intron (ENST00000650631.1/1805, intron 4 of 8)	1	168786939	168792886	5948	1	79100	-33093	ENSG00000225826	LINC00626	long intergenic non-protein coding RNA 626
chr1	168860592	168864712	4121	Intron (ENST00000650631.1/1805, intron 4 of 8)	1	168786939	168792886	5948	1	79100	73653	ENSG00000225826	LINC00626	long intergenic non-protein coding RNA 626
chr1	169104966	169107761	2796	Promoter (<=1kb)	1	169105697	169132722	27026	1	481	0	ENSG00000143153	ATP1B1	ATPase Na+/K+ transporting subunit beta 1
chr1	169484744	169487237	2494	Promoter (<=1kb)	1	169463909	169486003	22095	2	10560	0	ENSG00000117479	SLC19A2	solute carrier family 19 member 2
chr1	169889663	169894716	5054	Promoter (<=1kb)	1	169849631	169894267	44637	2	57147	0	ENSG00000000457	SCYL3	SCY1 like pseudokinase 3
chr1	171218224	171221523	3300	Intron (ENST00000422841.5/ENST00000422841.5, intron 1 of 2)	1	171248471	171285978	37508	1	2326	-26948	ENSG00000010932	FMO1	flavin containing monooxygenase 1
chr1	171741078	171743107	2030	Promoter (<=1kb)	1	171700160	171742247	42088	2	8674	0	ENSG00000117533	VAMP4	vesicle associated membrane protein 4
chr1	172355930	172360447	4518	Intron (ENST00000355305.9/26052, intron 17 of 20)	1	172420688	172468831	48144	1	92346	-60241	ENSG00000180999	C1orf105	chromosome 1 open reading frame 105
chr1	172431026	172433418	2393	3' UTR	1	172420688	172468831	48144	1	92346	10338	ENSG00000180999	C1orf105	chromosome 1 open reading frame 105
chr1	172531878	172534120	2243	Promoter (<=1kb)	1	172532349	172611833	79485	1	51430	0	ENSG00000094975	SUCO	SUN domain containing ossification factor
chr1	173189558	173191628	2071	Intron (ENST00000367718.5/7292, intron 1 of 2)	1	173183734	173207313	23580	2	7292	15685	ENSG00000117586	TNFSF4	TNF superfamily member 4
chr1	173473041	173478784	5744	Promoter (<=1kb)	1	173477266	173488807	11542	1	9588	0	ENSG00000117592	PRDX6	peroxiredoxin 6
chr1	173714360	173716080	1721	Promoter (<=1kb)	1	173714941	173786702	71762	1	27252	0	ENSG00000076321	KLHL20	kelch like family member 20
chr1	173823820	173825626	1807	Promoter (<=1kb)	1	173824568	173858808	34241	1	55157	0	ENSG00000117593	DARS2	aspartyl-tRNA synthetase 2, mitochondrial
chr1	173866441	173869847	3407	Promoter (<=1kb)	1	173863900	173868882	4983	2	60674	0	ENSG00000234741	GAS5	growth arrest specific 5
chr1	174020421	174024608	4188	Promoter (<=1kb)	1	173931214	174022297	91084	2	149041	0	ENSG00000135870	RC3H1	ring finger and CCCH-type domains 1
chr1	174158171	174160718	2548	Promoter (<=1kb)	1	174115300	174160004	44705	2	102724601	0	ENSG00000227373	LOC102724601	uncharacterized LOC102724601
chr1	174962664	174967062	4399	5' UTR	1	174934947	174954261	19315	2	101928696	-8403	ENSG00000229531	LOC101928696	uncharacterized LOC101928696
chr1	175022680	175024486	1807	Promoter (<=1kb)	1	175012958	175023425	10468	2	63931	0	ENSG00000120333	MRPS14	mitochondrial ribosomal protein S14
chr1	175191724	175193938	2215	Promoter (<=1kb)	1	175156987	175192999	36013	2	9674	0	ENSG00000235750	KIAA0040	KIAA0040
chr1	177444382	177446480	2099	Intron (ENST00000438575.5/ENST00000438575.5, intron 2 of 2)	1	177351586	177366272	14687	1	102724661	92796	NA	LINC01645	long intergenic non-protein coding RNA 1645
chr1	177871853	177873796	1944	Distal Intergenic	1	177927566	177984303	56738	2	89866	110507	ENSG00000120341	SEC16B	SEC16 homolog B, endoplasmic reticulum export factor
chr1	178092949	178095396	2448	Promoter (<=1kb)	1	178091508	178093984	2477	2	100302401	0	ENSG00000224687	RASAL2-AS1	RASAL2 antisense RNA 1
chr1	178724256	178728186	3931	Promoter (<=1kb)	1	178725147	178921841	196695	1	55103	0	ENSG00000116191	RALGPS2	Ral GEF with PH domain and SH3 binding motif 2
chr1	179024669	179027502	2834	Promoter (<=1kb)	1	179025804	179076562	50759	1	9917	0	ENSG00000116199	FAM20B	FAM20B glycosaminoglycan xylosylkinase
chr1	179081231	179083470	2240	Promoter (<=1kb)	1	179081377	179098023	16647	1	64222	0	ENSG00000186283	TOR3A	torsin family 3 member A
chr1	179292707	179294955	2249	Promoter (<=1kb)	1	179293714	179358680	64967	1	6646	0	ENSG00000057252	SOAT1	sterol O-acyltransferase 1
chr1	179585239	179587654	2416	Exon (ENST00000427215.2/ENST00000427215.2, exon 1 of 1)	1	179591613	179691272	99660	1	163589	-3959	ENSG00000162782	TDRD5	tudor domain containing 5
chr1	179881561	179883825	2265	Promoter (<=1kb)	1	179882042	179925000	42959	1	26092	0	ENSG00000143337	TOR1AIP1	torsin 1A interacting protein 1
chr1	179953926	179956102	2177	Promoter (<=1kb)	1	179954738	180114880	160143	1	9857	0	ENSG00000135837	CEP350	centrosomal protein 350
chr1	180153674	180156160	2487	Promoter (<=1kb)	1	180154834	180204030	49197	1	5768	0	ENSG00000116260	QSOX1	quiescin sulfhydryl oxidase 1
chr1	180228295	180232360	4066	Promoter (<=1kb)	1	180230286	180278982	48697	1	89884	0	ENSG00000121454	LHX4	LIM homeobox 4
chr1	180501332	180503892	2561	Promoter (<=1kb)	1	180269653	180502954	233302	2	100527964	0	ENSG00000230124	LHX4-AS1	LHX4 antisense RNA 1
chr1	181021382	181024122	2741	Promoter (<=1kb)	1	180972712	181023121	50410	2	10228	0	ENSG00000135823	STX6	syntaxin 6
chr1	181087722	181090530	2809	Promoter (<=1kb)	1	181088712	181092899	4188	1	51278	0	ENSG00000162783	IER5	immediate early response 5
chr1	181104043	181106593	2551	Distal Intergenic	1	181088712	181092899	4188	1	51278	15331	ENSG00000162783	IER5	immediate early response 5
chr1	182389012	182393282	4271	Promoter (<=1kb)	1	182381704	182392206	10503	2	2752	0	ENSG00000135821	GLUL	glutamate-ammonia ligase
chr1	182614309	182617184	2876	Promoter (<=1kb)	1	182615254	182616629	1376	1	284648	0	ENSG00000261504	LINC01686	long intergenic non-protein coding RNA 1686
chr1	183021556	183025446	3891	Promoter (<=1kb)	1	183023460	183145592	122133	1	3915	0	ENSG00000135862	LAMC1	laminin subunit gamma 1
chr1	183469957	183473422	3466	Promoter (<=1kb)	1	183460874	183471746	10873	2	284649	0	ENSG00000232860	SMG7-AS1	SMG7 antisense RNA 1
chr1	183804148	183806008	1861	5' UTR	1	183646404	183653316	6913	2	403314	-150832	ENSG00000173627	APOBEC4	apolipoprotein B mRNA editing enzyme catalytic polypeptide like 4
chr1	184050466	184052895	2430	Promoter (<=1kb)	1	184051651	184122529	70879	1	116461	0	ENSG00000198860	TSEN15	tRNA splicing endonuclease subunit 15
chr1	184077882	184081743	3862	Intron (ENST00000643231.1/116461, intron 3 of 3)	1	184051651	184122529	70879	1	116461	26231	ENSG00000198860	TSEN15	tRNA splicing endonuclease subunit 15
chr1	184294583	184297313	2731	Distal Intergenic	1	184387058	184629020	241963	1	81563	-89745	ENSG00000116667	C1orf21	chromosome 1 open reading frame 21
chr1	184385602	184388535	2934	Promoter (<=1kb)	1	184387058	184629020	241963	1	81563	0	ENSG00000116667	C1orf21	chromosome 1 open reading frame 21
chr1	184620299	184623779	3481	3' UTR	1	184690231	184754913	64683	2	80267	131134	ENSG00000116406	EDEM3	ER degradation enhancing alpha-mannosidase like protein 3
chr1	184632031	184634292	2262	Distal Intergenic	1	184690231	184754913	64683	2	80267	120621	ENSG00000116406	EDEM3	ER degradation enhancing alpha-mannosidase like protein 3
chr1	184753370	184756010	2641	Promoter (<=1kb)	1	184690231	184754913	64683	2	80267	0	ENSG00000116406	EDEM3	ER degradation enhancing alpha-mannosidase like protein 3
chr1	184928368	184931206	2839	Intron (ENST00000367511.3/116496, intron 1 of 13)	1	184790724	184974550	183827	2	116496	43344	ENSG00000135842	NIBAN1	niban apoptosis regulator 1
chr1	184973007	184975417	2411	Promoter (<=1kb)	1	184790724	184974550	183827	2	116496	0	ENSG00000135842	NIBAN1	niban apoptosis regulator 1
chr1	185044363	185046678	2316	Promoter (<=1kb)	1	185045364	185102608	57245	1	6045	0	ENSG00000121481	RNF2	ring finger protein 2
chr1	185155827	185159153	3327	Promoter (<=1kb)	1	185157080	185291765	134686	1	54823	0	ENSG00000116668	SWT1	SWT1 RNA endoribonuclease homolog
chr1	185315362	185318432	3071	Promoter (<=1kb)	1	185296388	185317329	20942	2	10625	0	ENSG00000116679	IVNS1ABP	influenza virus NS1A binding protein
chr1	186374129	186376661	2533	Promoter (<=1kb)	1	186375838	186421378	45541	1	54953	0	ENSG00000157181	ODR4	odr-4 GPCR localization factor homolog
chr1	192860461	192864427	3967	Intron (ENST00000644134.1/ENST00000644134.1, intron 1 of 6)	1	192809039	192812283	3245	1	5997	51422	ENSG00000116741	RGS2	regulator of G protein signaling 2
chr1	193103745	193110071	6327	Promoter (<=1kb)	1	193090866	193106114	15249	2	51022	0	ENSG00000023572	GLRX2	glutaredoxin 2
chr1	193120796	193123310	2515	Promoter (<=1kb)	1	193121800	193254815	133016	1	79577	0	ENSG00000134371	CDC73	cell division cycle 73
chr1	197774055	197776479	2425	Promoter (<=1kb)	1	197504748	197775696	270949	2	163486	0	ENSG00000213047	DENND1B	DENN domain containing 1B
chr1	197901625	197903853	2229	Promoter (<=1kb)	1	197902647	197907367	4721	1	388722	0	ENSG00000203724	C1orf53	chromosome 1 open reading frame 53
chr1	198155988	198159771	3784	Promoter (<=1kb)	1	198156963	198322420	165458	1	140609	0	ENSG00000151414	NEK7	NIMA related kinase 7
chr1	200028226	200030111	1886	Promoter (<=1kb)	1	200027602	200177424	149823	1	2494	624	ENSG00000116833	NR5A2	nuclear receptor subfamily 5 group A member 2
chr1	200668757	200671176	2420	Promoter (<=1kb)	1	200669507	200694250	24744	1	101929224	0	ENSG00000260088	LOC101929224	uncharacterized LOC101929224
chr1	201113824	201116142	2319	Promoter (<=1kb)	1	201113953	201115372	1420	2	647219	0	ENSG00000232237	ASCL5	achaete-scute family bHLH transcription factor 5
chr1	201153587	201154694	1108	5' UTR	1	201134772	201171574	36803	2	252839	16880	ENSG00000116857	TMEM9	transmembrane protein 9
chr1	201169856	201172179	2324	Promoter (<=1kb)	1	201134772	201171574	36803	2	252839	0	ENSG00000116857	TMEM9	transmembrane protein 9
chr1	201307170	201310810	3641	Intron (ENST00000263946.7/5317, intron 2 of 14)	1	201283452	201332993	49542	1	5317	23718	ENSG00000081277	PKP1	plakophilin 1
chr1	201398266	201401260	2995	Promoter (<=1kb)	1	201373244	201399915	26672	2	3898	0	ENSG00000159166	LAD1	ladinin 1
chr1	201467641	201470260	2620	Promoter (<=1kb)	1	201464383	201469237	4855	2	23612	0	ENSG00000174307	PHLDA3	pleckstrin homology like domain family A member 3
chr1	201505900	201508313	2414	Promoter (1-2kb)	1	201483530	201509456	25927	2	1465	1143	ENSG00000159176	CSRP1	cysteine and glycine rich protein 1
chr1	201510974	201513706	2733	Promoter (1-2kb)	1	201483530	201509456	25927	2	1465	-1518	ENSG00000159176	CSRP1	cysteine and glycine rich protein 1
chr1	201596884	201598933	2050	Distal Intergenic	1	201622927	201826969	204043	1	89796	-23994	ENSG00000134369	NAV1	neuron navigator 1
chr1	201828588	201830271	1684	Promoter (<=1kb)	1	201688259	201829559	141301	2	100873949	0	ENSG00000231871	IPO9-AS1	IPO9 antisense RNA 1
chr1	202143254	202145815	2562	Promoter (<=1kb)	1	202133404	202144743	11340	2	127829	0	ENSG00000143862	ARL8A	ADP ribosylation factor like GTPase 8A
chr1	202348319	202350440	2122	Promoter (<=1kb)	1	202348699	202592706	244008	1	4660	0	ENSG00000077157	PPP1R12B	protein phosphatase 1 regulatory subunit 12B
chr1	202378818	202381292	2475	Intron (ENST00000391959.5/4660, intron 1 of 24)	1	202348699	202592706	244008	1	4660	30119	ENSG00000077157	PPP1R12B	protein phosphatase 1 regulatory subunit 12B
chr1	202642612	202644503	1892	5' UTR	1	202590596	202710417	119822	2	127833	65914	ENSG00000143858	SYT2	synaptotagmin 2
chr1	202806361	202813236	6876	Promoter (<=1kb)	1	202810954	202812156	1203	1	100506696	0	ENSG00000228288	PCAT6	prostate cancer associated transcript 6
chr1	202887711	202889870	2160	Promoter (<=1kb)	1	202878957	202889135	10179	2	5877	0	ENSG00000183155	RABIF	RAB interacting factor
chr1	203006447	203008538	2092	Promoter (<=1kb)	1	203007386	203024848	17463	1	92703	0	ENSG00000163444	TMEM183A	transmembrane protein 183A
chr1	203324880	203328633	3754	Distal Intergenic	1	203305491	203309602	4112	1	7832	19389	ENSG00000159388	BTG2	BTG anti-proliferation factor 2
chr1	204072451	204076125	3675	Promoter (<=1kb)	1	204073115	204127743	54629	1	9580	0	ENSG00000143842	SOX13	SRY-box 13
chr1	204083532	204085451	1920	Intron (ENST00000367203.8/9580, intron 1 of 6)	1	204073115	204127743	54629	1	9580	10417	ENSG00000143842	SOX13	SRY-box 13
chr1	204087128	204090826	3699	Intron (ENST00000367203.8/9580, intron 1 of 6)	1	204073115	204127743	54629	1	9580	14013	ENSG00000143842	SOX13	SRY-box 13
chr1	204376982	204381304	4323	Promoter (<=1kb)	1	204218851	204377665	158815	2	22874	0	ENSG00000143850	PLEKHA6	pleckstrin homology domain containing A6
chr1	204410216	204412903	2688	Promoter (<=1kb)	1	204403387	204411791	8405	2	84919	0	ENSG00000158615	PPP1R15B	protein phosphatase 1 regulatory subunit 15B
chr1	204479329	204481101	1773	Intron (ENST00000367187.7/5287, intron 2 of 33)	1	204422628	204494724	72097	2	5287	13623	ENSG00000133056	PIK3C2B	phosphatidylinositol-4-phosphate 3-kinase catalytic subunit type 2 beta
chr1	204493235	204495604	2370	Promoter (<=1kb)	1	204422628	204494724	72097	2	5287	0	ENSG00000133056	PIK3C2B	phosphatidylinositol-4-phosphate 3-kinase catalytic subunit type 2 beta
chr1	204880713	204883416	2704	Intron (ENST00000404977.6/23114, intron 1 of 25)	1	204828651	205022822	194172	1	23114	52062	ENSG00000163531	NFASC	neurofascin
chr1	205210384	205212278	1895	Promoter (<=1kb)	1	205142505	205211566	69062	2	25778	0	ENSG00000133059	DSTYK	dual serine/threonine and tyrosine protein kinase
chr1	205630557	205633803	3247	Promoter (<=1kb)	1	205597556	205631962	34407	2	2005	0	ENSG00000158711	ELK4	ETS transcription factor ELK4
chr1	205696780	205706098	9319	Distal Intergenic	1	205657851	205680459	22609	2	85414	-16321	ENSG00000158715	SLC45A3	solute carrier family 45 member 3
chr1	205708482	205714765	6284	3' UTR	1	205657851	205680459	22609	2	85414	-28023	ENSG00000158715	SLC45A3	solute carrier family 45 member 3
chr1	205748459	205751222	2764	Promoter (<=1kb)	1	205712819	205750276	37458	2	64710	0	ENSG00000069275	NUCKS1	nuclear casein kinase and cyclin dependent kinase substrate 1
chr1	206201759	206206522	4764	Promoter (<=1kb)	1	206203345	206464443	261099	1	23380	0	ENSG00000266028	SRGAP2	SLIT-ROBO Rho GTPase activating protein 2
chr1	206611416	206613689	2274	Promoter (<=1kb)	1	206571292	206612463	41172	2	1939	0	ENSG00000143486	EIF2D	eukaryotic translation initiation factor 2D
chr1	206634364	206636625	2262	Promoter (<=1kb)	1	206635536	206684419	48884	1	8444	0	ENSG00000143479	DYRK3	dual specificity tyrosine phosphorylation regulated kinase 3
chr1	206908997	206910588	1592	3' UTR	1	206897443	206904139	6697	1	11009	11554	ENSG00000162892	IL24	interleukin 24
chr1	207002241	207006370	4130	Distal Intergenic	1	207018521	207032756	14236	2	79098	26386	ENSG00000182795	C1orf116	chromosome 1 open reading frame 116
chr1	207024794	207033775	8982	Promoter (<=1kb)	1	207018521	207032756	14236	2	79098	0	ENSG00000182795	C1orf116	chromosome 1 open reading frame 116
chr1	207052080	207054248	2169	Promoter (<=1kb)	1	207043849	207052980	9132	2	55432	0	ENSG00000180667	YOD1	YOD1 deubiquitinase
chr1	207315743	207317594	1852	Distal Intergenic	1	207321376	207386804	65429	1	1604	-3782	ENSG00000196352	CD55	CD55 molecule (Cromer blood group)
chr1	207320644	207324558	3915	Promoter (<=1kb)	1	207321376	207386804	65429	1	1604	0	ENSG00000196352	CD55	CD55 molecule (Cromer blood group)
chr1	207750955	207753598	2644	Promoter (<=1kb)	1	207752057	207795513	43457	1	4179	0	ENSG00000117335	CD46	CD46 molecule
chr1	207821454	207827844	6391	Exon (ENST00000487977.1/100128537, exon 1 of 3)	1	207802443	207802523	81	2	407025	-18931	ENSG00000284203	MIR29B2	microRNA 29b-2
chr1	207864211	207870424	6214	Exon (ENST00000608023.5/100128537, exon 1 of 5)	1	207801518	207879096	77579	2	100128537	8672	NA	MIR29B2CHG	MIR29B2 and MIR29C host gene
chr1	207883688	207886178	2491	3' UTR	1	207801518	207879096	77579	2	100128537	-4592	NA	MIR29B2CHG	MIR29B2 and MIR29C host gene
chr1	207949349	207953677	4329	Distal Intergenic	1	207880972	207911402	30431	2	947	-37947	ENSG00000174059	CD34	CD34 molecule
chr1	207961800	207965734	3935	Exon (ENST00000638446.1/ENST00000638446.1, exon 3 of 5)	1	207880972	207911402	30431	2	947	-50398	ENSG00000174059	CD34	CD34 molecule
chr1	208242639	208245347	2709	Promoter (<=1kb)	1	208022242	208244320	222079	2	5362	0	ENSG00000076356	PLXNA2	plexin A2
chr1	209745889	209748615	2727	Distal Intergenic	1	209756032	209782320	26289	1	80342	-7417	ENSG00000009790	TRAF3IP3	TRAF3 interacting protein 3
chr1	209800502	209803531	3030	Promoter (2-3kb)	1	209785623	209806175	20553	2	3664	2644	ENSG00000117595	IRF6	interferon regulatory factor 6
chr1	209804856	209806951	2096	Promoter (<=1kb)	1	209785623	209806175	20553	2	3664	0	ENSG00000117595	IRF6	interferon regulatory factor 6
chr1	211132917	211135126	2210	Promoter (<=1kb)	1	211132588	211133374	787	2	100874296	0	NA	KCNH1-IT1	KCNH1 intronic transcript 1
chr1	211257620	211261583	3964	Promoter (<=1kb)	1	211258377	211316385	58009	1	55758	0	ENSG00000117625	RCOR3	REST corepressor 3
chr1	211325920	211327938	2019	Promoter (<=1kb)	1	211326615	211374946	48332	1	7188	0	ENSG00000082512	TRAF5	TNF receptor associated factor 5
chr1	211540758	211543078	2321	Distal Intergenic	1	211571568	211578742	7175	2	7779	35664	ENSG00000170385	SLC30A1	solute carrier family 30 member 1
chr1	211577288	211580518	3231	Promoter (<=1kb)	1	211571568	211578742	7175	2	7779	0	ENSG00000170385	SLC30A1	solute carrier family 30 member 1
chr1	211829306	211831738	2433	Promoter (<=1kb)	1	211829846	211853703	23858	1	102723727	0	ENSG00000229258	LPGAT1-AS1	LPGAT1 antisense RNA 1
chr1	212283825	212287505	3681	Promoter (<=1kb)	1	212285537	212361863	76327	1	5525	0	ENSG00000066027	PPP2R5A	protein phosphatase 2 regulatory subunit B'alpha
chr1	212557605	212559885	2281	Exon (ENST00000564287.2/ENST00000564287.2, exon 1 of 1)	1	212565334	212620777	55444	1	467	-5449	ENSG00000162772	ATF3	activating transcription factor 3
chr1	212606253	212610198	3946	5' UTR	1	212624474	212626778	2305	1	149647	-14276	ENSG00000162771	FAM71A	family with sequence similarity 71 member A
chr1	212979367	212982233	2867	Intron (ENST00000366966.6/79805, intron 8 of 8)	1	212950520	212991585	41066	1	79805	28847	ENSG00000143494	VASH2	vasohibin 2
chr1	213050408	213052068	1661	Promoter (<=1kb)	1	213051233	213274773	223541	1	26750	0	ENSG00000136643	RPS6KC1	ribosomal protein S6 kinase C1
chr1	214216068	214217686	1619	Distal Intergenic	1	214281102	214337131	56030	1	56950	-63416	ENSG00000143499	SMYD2	SET and MYND domain containing 2
chr1	214280280	214282599	2320	Promoter (<=1kb)	1	214281102	214337131	56030	1	56950	0	ENSG00000143499	SMYD2	SET and MYND domain containing 2
chr1	214550211	214553379	3169	Promoter (<=1kb)	1	214348696	214552449	203754	2	5784	0	ENSG00000152104	PTPN14	protein tyrosine phosphatase non-receptor type 14
chr1	214602521	214604035	1515	Promoter (<=1kb)	1	214603195	214664588	61394	1	1063	0	ENSG00000117724	CENPF	centromere protein F
chr1	215566617	215570314	3698	Promoter (<=1kb)	1	215567392	215621807	54416	1	51133	0	ENSG00000136636	KCTD3	potassium channel tetramerization domain containing 3
chr1	217089014	217090732	1719	5' UTR	1	216503246	217137755	634510	2	2104	47023	ENSG00000196482	ESRRG	estrogen related receptor gamma
chr1	217522905	217527834	4930	Intron (ENST00000366935.7/55105, intron 5 of 9)	1	217426992	217631082	204091	2	55105	103248	ENSG00000092978	GPATCH2	G-patch domain containing 2
chr1	219172922	219175615	2694	Promoter (<=1kb)	1	219173844	219212865	39022	1	127018	0	ENSG00000143353	LYPLAL1	lysophospholipase like 1
chr1	219276810	219280812	4003	Distal Intergenic	1	219086602	219173961	87360	2	643723	-102849	NA	LYPLAL1-DT	LYPLAL1 divergent transcript
chr1	220093530	220095480	1951	Promoter (<=1kb)	1	220094102	220148041	53940	1	55699	0	ENSG00000067704	IARS2	isoleucyl-tRNA synthetase 2, mitochondrial
chr1	220527203	220529699	2497	Promoter (<=1kb)	1	220528183	220664461	136279	1	4139	0	ENSG00000116141	MARK1	microtubule affinity regulating kinase 1
chr1	220689311	220691611	2301	Promoter (<=1kb)	1	220689845	220699157	9313	1	79762	0	ENSG00000162817	C1orf115	chromosome 1 open reading frame 115
chr1	220732089	220735262	3174	Distal Intergenic	1	220748225	220784815	36591	1	54996	-12963	ENSG00000117791	2002-03-01	mitochondrial amidoxime reducing component 2
chr1	220747296	220749674	2379	Promoter (<=1kb)	1	220748225	220784815	36591	1	54996	0	ENSG00000117791	2002-03-01	mitochondrial amidoxime reducing component 2
chr1	220784447	220788358	3912	Promoter (<=1kb)	1	220786759	220819657	32899	1	64757	0	ENSG00000186205	2001-03-01	mitochondrial amidoxime reducing component 1
chr1	221203060	221205318	2259	Distal Intergenic	1	221330080	221336296	6217	2	400804	130978	ENSG00000234754	C1orf140	uncharacterized LOC400804
chr1	221315704	221317483	1780	Distal Intergenic	1	221330080	221336296	6217	2	400804	18813	ENSG00000234754	C1orf140	uncharacterized LOC400804
chr1	221708486	221710116	1631	Intron (ENST00000366899.3/11221, intron 2 of 3)	1	221701424	221742176	40753	2	11221	32060	ENSG00000143507	DUSP10	dual specificity phosphatase 10
chr1	221713731	221718221	4491	Intron (ENST00000366899.3/11221, intron 2 of 3)	1	221701424	221742176	40753	2	11221	23955	ENSG00000143507	DUSP10	dual specificity phosphatase 10
chr1	221741128	221744201	3074	Promoter (<=1kb)	1	221701424	221742176	40753	2	11221	0	ENSG00000143507	DUSP10	dual specificity phosphatase 10
chr1	222463851	222466372	2522	Distal Intergenic	1	222522258	222548103	25846	2	79802	81731	ENSG00000143512	HHIPL2	HHIP like 2
chr1	222616855	222619482	2628	Promoter (<=1kb)	1	222618086	222668012	49927	1	375056	0	ENSG00000154305	MIA3	MIA SH3 domain ER export factor 3
chr1	222710998	222714149	3152	Promoter (<=1kb)	1	222712553	222735196	22644	1	148362	0	ENSG00000162819	BROX	BRO1 domain and CAAX motif containing
chr1	222814139	222816134	1996	Promoter (<=1kb)	1	222815064	223005995	190932	1	84976	0	ENSG00000154309	DISP1	dispatched RND transporter family member 1
chr1	222945476	222948887	3412	Exon (ENST00000449477.1/ENST00000449477.1, exon 1 of 1)	1	222815064	223005995	190932	1	84976	130412	ENSG00000154309	DISP1	dispatched RND transporter family member 1
chr1	223133026	223135196	2171	5' UTR	1	223109406	223143282	33877	2	7100	8086	ENSG00000187554	TLR5	toll like receptor 5
chr1	223711372	223713832	2461	5' UTR	1	223701593	223776018	74426	1	824	9779	ENSG00000162909	CAPN2	calpain 2
chr1	223732219	223735614	3396	Intron (ENST00000433674.6/824, intron 2 of 20)	1	223701593	223776018	74426	1	824	30626	ENSG00000162909	CAPN2	calpain 2
chr1	223844591	223847417	2827	Promoter (<=1kb)	1	223779899	223845972	66074	2	7159	0	ENSG00000143514	TP53BP2	tumor protein p53 binding protein 2
chr1	224113343	224115192	1850	Promoter (<=1kb)	1	224114087	224162047	47961	1	23219	0	ENSG00000143756	FBXO28	F-box protein 28
chr1	224180479	224187810	7332	5' UTR	1	224175756	224193441	17686	1	8560	4723	ENSG00000143753	DEGS1	delta 4-desaturase, sphingolipid 1
chr1	224453750	224455435	1686	Intron (ENST00000471578.5/149111, intron 1 of 5)	1	224385143	224437033	51891	2	80232	-16717	ENSG00000162923	WDR26	WD repeat domain 26
chr1	224502255	224504715	2461	Intron (ENST00000471578.5/149111, intron 1 of 5)	1	224385143	224437033	51891	2	80232	-65222	ENSG00000162923	WDR26	WD repeat domain 26
chr1	224615283	224618256	2974	5' UTR	1	224385143	224437033	51891	2	80232	-178250	ENSG00000162923	WDR26	WD repeat domain 26
chr1	224928847	224930996	2150	5' UTR	1	224896262	225399292	503031	1	127602	32585	ENSG00000185842	DNAH14	dynein axonemal heavy chain 14
chr1	225426211	225429161	2951	Promoter (<=1kb)	1	225401502	225428925	27424	2	3930	0	ENSG00000143815	LBR	lamin B receptor
chr1	225777078	225778954	1877	Promoter (<=1kb)	1	225777813	225790466	12654	1	6726	0	ENSG00000143742	SRP9	signal recognition particle 9
chr1	225809086	225812643	3558	Promoter (<=1kb)	1	225810092	225845563	35472	1	2052	0	ENSG00000143819	EPHX1	epoxide hydrolase 1
chr1	225815817	225822826	7010	Intron (ENST00000445856.5/2052, intron 1 of 3)	1	225810092	225845563	35472	1	2052	5725	ENSG00000143819	EPHX1	epoxide hydrolase 1
chr1	225881320	225884135	2816	Promoter (<=1kb)	1	225845536	225882369	36834	2	9725	0	ENSG00000196187	TMEM63A	transmembrane protein 63A
chr1	225998374	226000429	2056	Promoter (<=1kb)	1	225982702	225999331	16630	2	163859	0	ENSG00000143751	SDE2	SDE2 telomere maintenance homolog
chr1	226060958	226064313	3356	Promoter (<=1kb)	1	226062678	226071999	9322	1	3020	0	ENSG00000163041	H3F3A	H3 histone family member 3A
chr1	226120516	226124016	3501	Distal Intergenic	1	226148003	226155071	7069	1	107985353	-23987	ENSG00000234478	ACBD3-AS1	ACBD3 antisense RNA 1
chr1	226185602	226187817	2216	Promoter (<=1kb)	1	226144679	226186730	42052	2	64746	0	ENSG00000182827	ACBD3	acyl-CoA binding domain containing 3
chr1	226307854	226310294	2441	Promoter (<=1kb)	1	226231149	226309869	78721	2	286826	0	ENSG00000183814	LIN9	lin-9 DREAM MuvB core complex component
chr1	226406368	226409013	2646	Promoter (<=1kb)	1	226360691	226408079	47389	2	142	0	ENSG00000143799	PARP1	poly(ADP-ribose) polymerase 1
chr1	226701637	226704594	2958	Intron (ENST00000272117.7/3707, intron 1 of 6)	1	226656640	226675067	18428	2	100506443	-26570	NA	ITPKB-IT1	ITPKB intronic transcript 1
chr1	226869687	226872066	2380	Promoter (<=1kb)	1	226870184	226896105	25922	1	5664	0	ENSG00000143801	PSEN2	presenilin 2
chr1	226938637	226947004	8368	5' UTR	1	226897536	226987545	90010	1	56997	41101	ENSG00000163050	COQ8A	coenzyme Q8A
chr1	227316943	227319597	2655	Promoter (<=1kb)	1	226989865	227318474	328610	2	8476	0	ENSG00000143776	CDC42BPA	CDC42 binding protein kinase alpha
chr1	227562839	227564954	2116	Promoter (<=1kb)	1	227563543	227677443	113901	1	339500	0	ENSG00000181450	ZNF678	zinc finger protein 678
chr1	227733187	227736488	3302	Promoter (<=1kb)	1	227730425	227735411	4987	2	65094	0	ENSG00000081692	JMJD4	jumonji domain containing 4
chr1	227786334	227789697	3364	Distal Intergenic	1	227815693	227846470	30778	1	339501	-25996	ENSG00000185888	PRSS38	serine protease 38
chr1	227944995	227949272	4278	Promoter (<=1kb)	1	227918656	227947898	29243	2	7483	0	ENSG00000143816	WNT9A	Wnt family member 9A
chr1	228081049	228084758	3710	Promoter (<=1kb)	1	228082660	228099212	16553	1	375	0	ENSG00000143761	ARF1	ADP ribosylation factor 1
chr1	228101482	228104538	3057	Promoter (<=1kb)	1	228100726	228105411	4686	2	79169	873	ENSG00000143793	C1orf35	chromosome 1 open reading frame 35
chr1	228726768	228730682	3915	Distal Intergenic	1	228735077	228746669	11593	1	58480	-4395	ENSG00000116574	RHOU	ras homolog family member U
chr1	228734239	228736873	2635	Promoter (<=1kb)	1	228735077	228746669	11593	1	58480	0	ENSG00000116574	RHOU	ras homolog family member U
chr1	228902604	228904563	1960	Distal Intergenic	1	228735077	228746669	11593	1	58480	167527	ENSG00000116574	RHOU	ras homolog family member U
chr1	229057981	229060880	2900	Distal Intergenic	1	229258281	229271028	12748	2	105373159	210148	NA	LOC105373159	uncharacterized LOC105373159
chr1	229220601	229222725	2125	Distal Intergenic	1	229258281	229271028	12748	2	105373159	48303	NA	LOC105373159	uncharacterized LOC105373159
chr1	229228506	229231376	2871	Distal Intergenic	1	229258281	229271028	12748	2	105373159	39652	NA	LOC105373159	uncharacterized LOC105373159
chr1	229270028	229275078	5051	Promoter (<=1kb)	1	229258281	229271028	12748	2	105373159	0	NA	LOC105373159	uncharacterized LOC105373159
chr1	229341265	229344108	2844	Promoter (<=1kb)	1	229321005	229343294	22290	2	126731	0	ENSG00000154429	CCSAP	centriole, cilia and spindle associated protein
chr1	229507302	229509329	2028	Promoter (<=1kb)	1	229508501	229514272	5772	1	101927478	0	NA	LOC101927478	uncharacterized LOC101927478
chr1	229557534	229560226	2693	Promoter (<=1kb)	1	229516582	229558695	42114	2	23456	0	ENSG00000135776	ABCB10	ATP binding cassette subfamily B member 10
chr1	229624585	229627369	2785	Promoter (<=1kb)	1	229593111	229626047	32937	2	27097	0	ENSG00000135801	TAF5L	TATA-box binding protein associated factor 5 like
chr1	229842322	229846360	4039	Distal Intergenic	1	229875550	229885752	10203	2	101927504	39392	ENSG00000227043	LINC01682	long intergenic non-protein coding RNA 1682
chr1	230066076	230069161	3086	5' UTR	1	230057990	230282124	224135	1	2590	8086	ENSG00000143641	GALNT2	polypeptide N-acetylgalactosaminyltransferase 2
chr1	230184667	230187074	2408	Intron (ENST00000494106.1/2590, intron 2 of 6)	1	230057990	230282124	224135	1	2590	126677	ENSG00000143641	GALNT2	polypeptide N-acetylgalactosaminyltransferase 2
chr1	230641449	230643264	1816	Promoter (<=1kb)	1	230642489	230693982	51494	1	22796	0	ENSG00000135775	COG2	component of oligomeric golgi complex 2
chr1	230750419	230753546	3128	Intron (ENST00000271971.6/10753, intron 1 of 19)	1	230747384	230802003	54620	1	10753	3035	ENSG00000135773	CAPN9	calpain 9
chr1	230867175	230869970	2796	Promoter (<=1kb)	1	230837119	230869589	32471	2	84886	0	ENSG00000119280	C1orf198	chromosome 1 open reading frame 198
chr1	230977158	230980022	2865	Promoter (<=1kb)	1	230978981	231000595	21615	1	64801	0	ENSG00000173409	ARV1	ARV1 homolog, fatty acid homeostasis modulator
chr1	231336612	231339187	2576	Promoter (<=1kb)	1	231332753	231337852	5100	2	149371	0	ENSG00000116903	EXOC8	exocyst complex component 8
chr1	231420299	231423566	3268	Promoter (1-2kb)	1	231363751	231425044	61294	2	54583	1478	ENSG00000135766	EGLN1	egl-9 family hypoxia inducible factor 1
chr1	231527470	231529453	1984	Promoter (<=1kb)	1	231528653	231819244	290592	1	100303453	0	ENSG00000270106	TSNAX-DISC1	TSNAX-DISC1 readthrough (NMD candidate)
chr1	231683329	231686041	2713	Exon (ENST00000602600.1/27185, exon 1 of 2)	1	231626815	232041272	414458	1	27185	56514	ENSG00000162946	DISC1	DISC1 scaffold protein
chr1	232628626	232631637	3012	Distal Intergenic	1	232397965	232561558	163594	2	57568	-67068	ENSG00000116991	SIPA1L2	signal induced proliferation associated 1 like 2
chr1	233326469	233329590	3122	Promoter (<=1kb)	1	233327768	233385148	57381	1	84451	0	ENSG00000143674	MAP3K21	mitogen-activated protein kinase kinase kinase 21
chr1	234356495	234357400	906	Exon (ENST00000425104.1/ENST00000425104.1, exon 1 of 2)	1	234373456	234384049	10594	1	388753	-16056	ENSG00000168275	COA6	cytochrome c oxidase assembly factor 6
chr1	234477341	234479970	2630	Promoter (<=1kb)	1	234391313	234479103	87791	2	6894	0	ENSG00000059588	TARBP1	TAR (HIV-1) RNA binding protein 1
chr1	234530427	234534901	4475	Promoter (<=1kb)	1	234527891	234531779	3889	2	100506795	0	ENSG00000231768	LINC01354	long intergenic non-protein coding RNA 1354
chr1	234535006	234536704	1699	Distal Intergenic	1	234527891	234531779	3889	2	100506795	-3227	ENSG00000231768	LINC01354	long intergenic non-protein coding RNA 1354
chr1	234543385	234545538	2154	Distal Intergenic	1	234527891	234531779	3889	2	100506795	-11606	ENSG00000231768	LINC01354	long intergenic non-protein coding RNA 1354
chr1	234599241	234601084	1844	Distal Intergenic	1	234604269	234609525	5257	2	359948	8441	ENSG00000168264	IRF2BP2	interferon regulatory factor 2 binding protein 2
chr1	234605287	234612938	7652	Promoter (<=1kb)	1	234604269	234609525	5257	2	359948	0	ENSG00000168264	IRF2BP2	interferon regulatory factor 2 binding protein 2
chr1	234722349	234725794	3446	Promoter (<=1kb)	1	234724042	234736720	12679	1	100506810	0	ENSG00000227630	LINC01132	long intergenic non-protein coding RNA 1132
chr1	234893639	234895597	1959	Distal Intergenic	1	234957342	234970062	12721	2	101927851	74465	ENSG00000238005	LOC101927851	uncharacterized LOC101927851
chr1	234915486	234919916	4431	Distal Intergenic	1	234957342	234970062	12721	2	101927851	50146	ENSG00000238005	LOC101927851	uncharacterized LOC101927851
chr1	234956956	234964248	7293	Exon (ENST00000423963.1/ENST00000423963.1, exon 1 of 2)	1	234957342	234970062	12721	2	101927851	5814	ENSG00000238005	LOC101927851	uncharacterized LOC101927851
chr1	235502963	235506358	3396	Promoter (<=1kb)	1	235449923	235504481	54559	2	148789	0	ENSG00000162885	B3GALNT2	beta-1,3-N-acetylgalactosaminyltransferase 2
chr1	236794765	236796632	1868	Promoter (<=1kb)	1	236795281	236903981	108701	1	4548	0	ENSG00000116984	MTR	5-methyltetrahydrofolate-homocysteine methyltransferase
chr1	237175904	237178859	2956	Intron (ENST00000366574.6/6262, intron 1 of 104)	1	237042205	237833988	791784	1	6262	133699	ENSG00000198626	RYR2	ryanodine receptor 2
chr1	239878536	239880481	1946	Intron (ENST00000468573.5/1131, intron 8 of 8)	1	239898016	239899872	1857	2	100873984	19391	ENSG00000234601	CHRM3-AS1	CHRM3 antisense RNA 1
chr1	241638900	241641517	2618	5' UTR	1	241652278	241802133	149856	1	128025	-10761	ENSG00000162843	WDR64	WD repeat domain 64
chr1	242146152	242148505	2354	Exon (ENST00000608241.1/ENST00000608241.1, exon 1 of 5)	1	241995490	241999073	3584	2	440738	-147079	ENSG00000197769	MAP1LC3C	microtubule associated protein 1 light chain 3 gamma
chr1	244046991	244050316	3326	Promoter (<=1kb)	1	244048939	244057476	8538	1	10472	0	ENSG00000179456	ZBTB18	zinc finger and BTB domain containing 18
chr1	244450369	244453001	2633	Promoter (<=1kb)	1	244408494	244452134	43641	2	159	0	ENSG00000035687	ADSS	adenylosuccinate synthase
chr1	244652167	244654463	2297	Promoter (<=1kb)	1	244652935	244709033	56099	1	51029	0	ENSG00000121644	DESI2	desumoylating isopeptidase 2
chr1	244834209	244836956	2748	Promoter (<=1kb)	1	244835322	244845057	9736	1	116228	0	ENSG00000203667	COX20	cytochrome c oxidase assembly factor COX20
chr1	244862023	244865699	3677	Promoter (<=1kb)	1	244840638	244864560	23923	2	3192	0	ENSG00000153187	HNRNPU	heterogeneous nuclear ribonucleoprotein U
chr1	244969010	244972271	3262	Promoter (<=1kb)	1	244969705	245127164	157460	1	84288	0	ENSG00000203666	EFCAB2	EF-hand calcium binding domain 2
chr1	246565019	246567677	2659	Promoter (<=1kb)	1	246566444	246668584	102141	1	163882	0	ENSG00000162852	CNST	consortin, connexin sorting protein
chr1	246723406	246725621	2216	Promoter (<=1kb)	1	246724047	246768137	44091	1	51097	0	ENSG00000143653	SCCPDH	saccharopine dehydrogenase (putative)
chr1	247125677	247127780	2104	Intron (ENST00000472531.5/7678, intron 3 of 3)	1	247110160	247112417	2258	2	388759	-13260	ENSG00000221953	C1orf229	chromosome 1 open reading frame 229
chr1	247209667	247211305	1639	Exon (ENST00000606173.1/ENST00000606173.1, exon 1 of 4)	1	247201967	247202060	94	2	100500849	-7607	ENSG00000283881	MIR3916	microRNA 3916
chr1	248836987	248839758	2772	Promoter (<=1kb)	1	248838210	248849517	11308	1	79894	0	ENSG00000171161	ZNF672	zinc finger protein 672
chr1	248857194	248859997	2804	Promoter (<=1kb)	1	248850006	248859144	9139	2	55657	0	ENSG00000171163	ZNF692	zinc finger protein 692
chr1	248905534	248907503	1970	Promoter (<=1kb)	1	248906196	248919946	13751	1	267002	0	ENSG00000185220	PGBD2	piggyBac transposable element derived 2
chr10	133852	136759	2908	Promoter (<=1kb)	10	134465	254637	120173	1	10771	0	ENSG00000015171	ZMYND11	zinc finger MYND-type containing 11
chr10	1047755	1050236	2482	Promoter (<=1kb)	10	1049538	1132384	82847	1	22884	0	ENSG00000047056	WDR37	WD repeat domain 37
chr10	1319873	1322788	2916	Intron (ENST00000381312.5/105, intron 3 of 9)	10	1159768	1164789	5022	1	399706	160105	ENSG00000229205	LINC00200	long intergenic non-protein coding RNA 200
chr10	1323613	1326449	2837	Intron (ENST00000381312.5/105, intron 3 of 9)	10	1159768	1164789	5022	1	399706	163845	ENSG00000229205	LINC00200	long intergenic non-protein coding RNA 200
chr10	1731866	1733884	2019	Intron (ENST00000381312.5/105, intron 1 of 9)	10	1177318	1737476	560159	2	105	3592	ENSG00000185736	ADARB2	adenosine deaminase RNA specific B2 (inactive)
chr10	3171485	3174140	2656	Promoter (<=1kb)	10	3137728	3172841	35114	2	10531	0	ENSG00000107959	PITRM1	pitrilysin metallopeptidase 1
[truncated: 7,077 more rows]
