# Supplementary material for: GNL3 Orchestrates AR Transcriptional Programs to Drive Castration‐Resistant Prostate Cancer and Immune Evasion
Source: Adv Sci (Weinh). 2026 Mar 2;13(26):e16411. doi: 10.1002/advs.202516411 (PMC13159112; doi:10.1002/advs.202516411)
Supplement: Supplementary file 4 — Supporting File 4: advs74573‐sup‐0004‐TableS3.xlsx. [file ADVS-13-e16411-s003.xlsx]

## Sheet: Sheet1
C4-2B_siGNL3_vs_NC_DHT	C4-2B_siGNL3_vs_NC_EtOH
PCK2	TPM4
ANKH	G3BP2
TUT4	B4GALNT4
NKAPD1	NCBP3
ISCA1	EGFL7
BCL2L1	FGD5-AS1
ALG2	LRRC8B
PMEPA1	PABIR2
CCDC149	COG5
CDC42	WFS1
NMD3	NDUFA3
TBC1D1	MRPL43
NEDD4L	HADH
C6orf201	CAMK2G
LIFR	GPAM
OCRL	RASSF3
CDC20	DYRK1B
GOLGB1	TIA1
NEDD1	CCS
MAPK3	POLR2I
SRPK1	TBL1X
TMED7	DUT
DEK	AP4M1
PYCR3	MEA1
AEN	GTF2A2
FNIP1	IBTK
CLDN12	MOB1A
CD164	TMEM120B
IDUA	YWHAQ
FAM149B1	WDR43
ARHGAP11A	TSG101
TMSB10	ZMYND8
ERP44	LOC100996842
MYO9B	PRKCZ
TACC3	SMPD4BP
ZC3HAV1	MIR99AHG
MALT1	ZWILCH
POLR2A	CDC42
TOP2A	CCDC137
C1orf116	RPL22L1
DCP2	IDUA
LARP4B	RWDD2A
CD27-AS1	UNC119
RRBP1	ZP3
SEC22B	ZNF219
ZNF385A	SPECC1
SYNGAP1	RFC1
KRT18	KLHDC10
ACOT7	TSC22D2
ARMC1	FAM111B
CANX	TMEM33
ARL1	PDZD11
CARHSP1	LUC7L
CCND3	OAZ1
WAC	PFDN2
XXYLT1	MIR12136
PNPLA8	MPC2
ORC5	SEM1
SLC22A17	NDC1
CCDC24	SNRPA
RNF10	BTBD10
KIAA0232	RAB1A
ARFIP1	COPE
LOC101927060	ELOVL5
FAM114A1	SGSM2
ERI2	PTOV1
PTPN6	SLC30A4
MYEF2	CIAO2B
TMEM168	TMEM223
ERGIC2	PRPF40B
TRIM5	ACTR6
HEBP2	LAMP2
PDE9A	DHTKD1
SRA1	RPL38
FLJ20021	INTS13
GLT8D1	TUB
RAC3	CEP20
UBP1	HMGXB4
CTBS	SPATA1
USB1	TARBP1
SEMA3B	ND2
CBX4	ZNF131
CKAP2	ND4L
TMEM87A	LSM7
ZNF814	LOC101927060
SLC1A5	FAM111A
GPANK1	ND1
ZNF791	GAS5
SENP2	ACKR3
ATAD2	HSPA12A
CORO1B	NCK2
MTX2	SPTLC1
YWHAQ	ZNF252P
SLC25A40	NDUFB4
EGFL7	CKS2
RACGAP1	FAM166A
ASMTL	DMAC2L
ZNF639	NABP2
SAR1B	BEX3
ZNF827	AGBL5
CSTF1	UBE2S
KBTBD4	COLCA1
PDCD4	SMC6
GINS4	STRBP
MLYCD	KIF20B
MTMR6	HSDL1
PIR	AGPAT2
ARRDC4	SRSF7
BET1L	SLC25A46
LMF1	ERLIN2
NEAT1	TUBG1
SMIM14	CSTF1
PPFIA1	CENPF
CREB3L4	UBE2H
DHCR24	ARHGAP21
GLB1L2	TTC6
SEC61A1	PRR7
MIS12	C17orf75
LIN7A	FOLH1
SEC61B	MAN2B2
MAPK8	AFMID
GPT	MCTP2
SUOX	CHPT1
FAM117B	BRCC3
PCDH1	TMEM69
BBS10	STXBP1
PAK1IP1	CLEC11A
GCAT	AEN
PMM2	CSTF3
LOC100130283	MAPKAP1
COPG1	H2AX
STK32C	KCTD15
SSPOP	ZMYM3
NCK2	NUTF2
TBK1	KIF18B
PTPN9	CAMLG
CATSPER2P1	LZIC
C1orf115	PNPO
DUXAP10	ADAM9
SMPD2	QSER1
APBB3	SYNJ2BP
PIM3	OSTC
SLC9A3R2	HSPA13
MIER1	CHMP5
TTPAL	ANKRD54
S1PR3	SH3PXD2B
PIAS2	DNAL1
EPB41L5	SLC35A4
KCNN2	MKLN1
GOLGA5	PRAME
STXBP1	TSPYL2
KIF1C-AS1	CNOT4
CTBP1-AS	ZNF28
ZWILCH	RPS6KA4
KIF4A	CRTC3
SELENOS	ABHD2
NXF1	VPS26A
MYBL2	TMEM168
KIF11	MXD4
CENPU	NEDD1
WDR38	MAP3K12
PPARA	H1-0
TSHZ1	SRA1
FAM117A	ANKRD16
LDHD	MIS12
ARFGEF3	ZKSCAN5
NCOA2	FAM120C
POLK	ZNF148
ACER2	FLJ20021
CDKN2A	CPNE1
ADAMTS1	PRPS2
ZMYND8	MARCHF7
RNF6	BTG2
HELLS	MAVS
DERL2	MYEF2
NUCB1-AS1	SEC63
WDR70	CUEDC2
NEK4	PARPBP
SEC24C	GFUS
HCFC1R1	ANLN
MIER2	OTUD5
INCENP	TDRP
ZNF148	MRPL47
FNBP1L	STAMBP
DGAT1	PACSIN1
RPS6KA4	DCAF12
DNAJC10	CXCR5
ACACA	RBM10
CXXC1	KIAA0753
KIF20A	NCBP2
ACLY	WNK3
NDRG1	TMEM167A
SAR1A	CTDSP2
B4GALNT4	CDC45
PRR36	MEST
ELF2	PDCD5
OTUD5	TOP2A
STAT3	LRRC40
CHMP5	MAGEF1
KRT8	ANKIB1
ADD3	SLC50A1
FAM43A	MRPL17
HERPUD2	FOXM1
RHEB	TDP1
AFAP1-AS1	CFAP20
PABIR2	PAG1
NAALADL2	SLC25A35
MFF	TMSB4X
USP43	CSPG5
ATF1	H2BC19P
MXD4	NPIPB4
NFYC	SMG9
TMEM33	SLC23A2
MBOAT2	UBE2E2
TUB	CRTC2
C1orf122	MFGE8
H2BC19P	GVQW3
EIF2B3	NXF1
C5orf24	PEMT
COPB1	VTI1B
KLK3	MTATP6P1
PHLDB1	OARD1
LRRC59	PPDPF
TCFL5	TTC38
UBE2C	TMEM45B
RNF169	ADM2
TNK2	RAD51-AS1
MKLN1	CSRNP2
MBTPS2	LOC400541
CD2AP	B4GAT1-DT
SSR3	MIPEP
H2BC21	CCNB1IP1
GHITM	MTFR1
BBS4	VAMP2
TMEM14A	PLK1
HID1	RNF6
RABL2B	SCRN3
EHBP1L1	ORC6
RALA	DERL2
FECH	CRK
HES4	NFYC
UGDH	SBK1
HMG20B	CPNE2
TNRC6A	TFPI
PLPP5	PPP2R3C
PDIA4	PRMT1
KCTD9	DYNLL1
QTRT1	CKAP2
SENP7	TTYH2
CDK14	PAQR3
NCBP2	ZCCHC17
TRAM1	FAM217B
PSD3	FAM83D
ANKDD1A	CFAP69
CLMN	LENG9
CAPZA1	GABRB3
SMPD4BP	SPAG5
ERAL1	PBK
RAB11B	ZNF414
TENM1	ZWINT
RBL1	ALG5
PRKACB	NOP10
DEGS1	SKA2
TRPM2	IQGAP3
RPL32P3	COPS9
LPP	MRPL21
CENPN	MTMR6
CENPF	TMUB2
EIF2AK3	NDE1
CSPG4P10	MSRB2
APOO	FAM118B
ANLN	MTX2
COPB2	REPS2
ORC6	PHF23
RAB1A	SALL2
EVI5L	PLXNA3
CDK2AP2	GPT
RBM7	PPIP5K2
ZNF500	PRMT3
GOPC	TUBA1A
ALS2	SESN2
TAOK3	TLCD1
GNG7	FOXO4
CHD3	ZNF106
AURKA	SLC45A4
SREK1IP1	WDR31
RARG	GSTA4
XBP1	SHKBP1
SLC25A30	DEGS1
CENPH	SESN1
PURPL	PTGFR
CSGALNACT2	USP30
ZKSCAN8	TNIP2
VPS37A	MAP4K2
DND1	ZNF74
C21orf58	MOSPD3
PACSIN1	FAM169A
EMC9	RAD52
ACSM3	SYCP3
ELK4	COMMD4
MAPKAP1	BID
TAF5L	KLHL9
SMS	TMEM38B
PPCDC	LPP
SOCS2	DENND10
ADAM9	CDCA8
NRSN2-AS1	HLTF
SLC25A24	PHF6
PRR11	USB1
GCFC2	NAV1
MORN1	LIN7A
SLC8B1	SYNGAP1
TFPI	ZNF814
H1-0	VPS13A
SSR2	RSPH9
CWF19L1	EIF2AK2
PANK3	SS18
BIRC5	TCF19
CSPG5	ODR4
HMGB2	AGFG1
TSN	ADGRB2
FBXL19-AS1	FAM214A
MED8	SH3TC1
PHF6	SLA2
PARVA	PRR3
GABRB3	ZNF696
CTIF	FGFRL1
REPS2	CYP2U1
ATF2	PRADC1
ZNF629	SLC25A27
MPHOSPH9	CCNB1
IQCB1	SMARCAL1
INPP5F	MRPL50
HJURP	RPS27
SH3KBP1	C6orf226
HMGCS2	GHITM
LSM14B	ZNF175
DYNC2I2	DNAJC4
APPBP2	SLC25A19
CLSPN	STEAP1
SSR1	BBS4
CCNE2	GDF11
C2orf49	HTRA2
STX5	SPDL1
DDC	SEC61B
MTRF1L	PRKACB
TEDC2	HERPUD1
CDC6	CEP152
PHF8	EFNA4
HYOU1	WASF1
PNCK	NEK2
EAPP	ARHGAP28
MAGEF1	EPS15
PDLIM7	PTPN14
RAI14	ECT2
ASB8	RFX5
BANK1	CCNG1
SLC2A12	PER1
OSTM1	NAT1
DKK3	VPS50
NEK2	NOTCH3
RFX5	DAB2IP
LYSMD3	SOAT1
LHFPL5	SEC24B
DIP2A	HDDC2
TMEM167A	ETHE1
RAB8B	PHF21A
OTULINL	ESPL1
CHST14	TANK
ESPL1	LPP-AS2
LRRC37A17P	TFF3
UBE2H	ZNF468
YPEL5	CEP57
ODC1	H2AZ1
TMPRSS2	YEATS4
ITGAE	KIF23
MARCKSL1	SEH1L
GMPPB	TFDP2
TRPT1	CLSPN
ABHD2	MBTPS2
CCNG1	SKAP2
CDCA3	ASPM
PEG3	PRR36
NAA80	RABEP2
ZMIZ1	TEAD2
RSAD1	RBBP8
MRPL50	ASF1B
FAM214B	TMEM126B
ITGAV	RPS7
INTS13	ZSCAN2
DSC2	CTXN1
IFT140	GET1
TMEM263	CDC14B
MAN2B2	SLIT1
DAB2IP	SLC41A1
HIVEP1	TRIP13
FSCN1	CEP57L1
GPLD1	CADM4
SRCAP	TP53I3
LCOR	C1RL-AS1
ARFIP2	OSTM1
TM4SF1	PLA2G2A
PRSS1	NBDY
ZBTB17	NAIF1
AGGF1	EAPP
GDF15	TTPAL
ZMYM3	IFT43
THRAP3	ELOVL7
TYMSOS	ARHGEF39
MANF	TTC8
FERMT2	ENPP5
MTRFR	LRRC39
PICALM	KIFC1
TMEM39A	SNHG19
ARHGAP6	USP35
DLG4	XPA
IBTK	UEVLD
ITPKC	CAPZA1
KCNQ2	EMSY
NR4A1	CENPQ
NFKBIB	PIK3CB
SLC25A26	GPRC5B
TBC1D8	UGGT2
ABITRAM	LINC01291
NMNAT2	PCA3
C3orf18	MYRIP
CTDSP2	KDM1B
FRY	PIN4
FGFRL1	PRMT9
DNMT3A	CFL2
CCT6A	HMGCS2
PCA3	SMKR1
KLHL29	H2BC18
ABCC1	EVL
PRUNE2	ZDHHC20
PI4K2A	MSTO1
RNF25	CDC20
WDR62	ZNF700
UMAD1	PEX12
GTF2F2	GPATCH3
TSPAN33	KLK3
L3HYPDH	ARHGAP26
PPFIBP2	GABPB1
MCCC2	PDLIM7
DCAF6	CAPS
FLJ40194	TP53I11
ZMAT1	RCN3
AZGP1	TRIM16
MYRIP	PPP1CC
ZNF518B	TMEM126A
GNMT	TTC30A
CNPY3-GNMT	EXOC6B
AP1S3	CTTNBP2NL
HSPA5	PRELID3A
SLC43A1	ANKDD1A
TNFRSF10D	FAM184B
DCAF12	EFCAB12
PAPOLG	RIMS1
TAF2	LOC728554
CNOT6	FRY
SKAP2	CABLES2
KIN	ELFN1-AS1
PYGO1	ATF2
TMCC1	CNOT6
PLEKHA6	ACSL1
TPST2	KCNQ4
PPP1CC	DZIP3
TEAD4	MAP2K6
EME1	HSCB
TMEM214	L3HYPDH
TRPM4	HAUS8
ZNF133	DNM1
SORD	SAT2
HARBI1	DRAM1
SHC2	SLC5A10
FCHSD1	NOC3L
G3BP2	DEK
JTB	ZKSCAN8
VTI1B	TIPARP
AADAT	MED7
SEC23B	TBPL1
MIR34AHG	ESCO2
DENND5A	CCDC18
MELTF	ND3
SLC39A10	TYMS
H2BC6	ENDOD1
ACOX3	MDK
ADM2	RPGRIP1L
PDIA5	DSC2
LMNTD2	CASC2
HLTF	AURKB
VPS13A	CCT6A
KICS2	CLGN
KLHL9	BUB1
ARL8A	LENG1
ZNF70	THAP5
N4BP2	TUBB4A
TSKU	STARD3NL
TFB2M	AURKA
TBC1D24	AAGAB
PLK2	TBC1D22B
MYO5C	PARP2
SH3GLB1	STX5
KIF5A	ZBTB24
LOC651337	MARCKSL1
SRP19	ARHGEF2
MX1	RAB18
C11orf71	HYKK
RSBN1	RNF169
FAM88B	DYRK3
CHPT1	PANO1
TFDP1	OAZ2
RAD54L	MKI67
FRS3	C12orf75
FAM214A	HECTD2
KLHL7	TMEM14A
PAIP2B	KIF14
CPLX1	CSTA
UAP1	HPF1
CCDC34	ARHGAP11A
C1D	ATAT1
NDC1	MIPOL1
BMT2	DDIT3
OAZ2	DHX40
SLC10A7	DNAJC24
DNAJB9	PRR11
MDK	ZNF701
RAB18	NPIPB3
MIGA1	ALG1L
MNX1-AS1	RIDA
TMEM87B	ZNF138
ACSL1	SLC35E2A
SLC22A31	MELK
B3GALT4	SH3GLB1
TECPR1	SNHG1
RYR3	HMGN5
ZNF652	FBXL19-AS1
BCAT1	IQCH
ZNF586	DANCR
KATNAL1	STK17B
NSUN3	ADPRHL1
RAD51AP1	FOXN2
LOC400541	CHRAC1
CTXN1	CDK17
TRADD	ARG2
G2E3	PRSS1
LRIG1	RGL3
PNMA3	PRUNE2
APAF1	TMEM64
CCDC71	ZNF652
KAT2B	KIF20A
RFX7	RPS27L
KLF15	CARF
SEC63	TBC1D24
GSN	AADAT
EDEM2	TFDP1
MMP24-AS1-EDEM2	ABHD3
RABEP2	MRPS36
MAVS	COX8A
MYCL	GOLT1A
TGM2	KNSTRN
CEP57	GCNT1
SATL1	PGGHG
LMAN1	PNMA3
BHLHA15	MBNL3
MCM8	VAMP4
ZNF470	APOLD1
ZC3H6	ZGRF1
ERRFI1	GTF2IRD1
MARK4	SCNN1D
SLC49A4	CGRRF1
TRNP1	GUCY1A1
PER1	METTL6
GDF11	KIF2C
AURKB	NUDT6
CCDC18	RBL1
KAT14	SPAG1
DHX40	CREM
FSD1L	EFNA3
CARS1-AS1	CEP19
CDC14B	PIMREG
WWC1	PCCA-DT
SP6	TBCCD1
MKLN1-AS	ARL8A
NOTCH3	TROAP
CCDC152	MICAL2
FSTL1	IKZF4
GAS2	LSM14B
ZNF124	NAB1
L3MBTL3	NCKAP5L
MIPEP	LPCAT4
RAB27A	IQCK
MAP7D1	CEP162
ADPRHL1	AFF3
CDKN2B-AS1	KDELR3
IER5	NUDCD2
ATP8B2	DEPDC1
UEVLD	SNHG8
ADSS1	GINS3
IQGAP3	TTK
EGFR-AS1	UBXN11
ZDHHC8P1	PBLD
ELOVL5	G2E3
ZNF43	TIGD6
DQX1	OLMALINC
ST3GAL4	LRRK1
MCTP2	ZNF610
DEPDC1	KLKP1
FA2H	EXOSC5
CYRIB	KIF4A
PIMREG	DICER1-AS1
TMEM64	CILK1
MAP2	APBB1
MAP3K7	GREB1
UTS2B	PCAT6
PGM3	STMN1
HCFC2	AUH
KLF4	GSKIP
PLEKHS1	THAP12
CEP76	NDC80
ZNF106	IQCB1
ING3	C11orf71
MPC2	ZC3H6
CENPI	GUCY1B1
ZSWIM9	TNFRSF19
ASPM	CHRM4
CLDN8	LZTFL1
SMARCAL1	APH1B
CYP2U1	RGMB-AS1
TNIP2	CDCA3
MUC5AC	KYAT3
FAM118B	CDC73
GET1	CDCA7
LOC101929240	CDIN1
ARMCX6	PIK3R1
ADGRB2	GNG7
ADPGK-AS1	KCTD9
DNAJC3	PEX7
LINC01123	TRIM36
CITED2	MIGA1
NKILA	KLK2
ACTR10	ZNF117
MIRLET7BHG	ERV3-1-ZNF117
METTL8	SSR4P1
ELL2	MRPL36
PLK4	SLC10A7
GPRC5B	PTPRR
ARPC5	ZBED5-AS1
ACSL3	TRPT1
ZBTB11-AS1	SORD2P
SLC45A4	TLE6
COG5	CEROX1
USO1	CEP120
ZMYM4-AS1	MAPK10
MYO1B	TMEM106B
SPDEF	TXNDC15
LOC440910	RFX3
FAR2P4	TMED5
TMEM106C	SLC11A1
ZFAND4	CYSRT1
COL9A2	PLGRKT
ADNP-AS1	TMEM167B
DDX19A-DT	RPS12P29
CHMP3	ABAT
CFAP251	SH3BGRL3
KLKP1	TEX9
SYCP3	ARPC5
NBPF10	HIC2
TPCN2	SLC29A4
CDC73	YTHDF3-DT
LYSMD1	ETV2
ERCC6L	TAP2
AZGP1P1	TMSB10
MTPN	LGI2
LUZP6	CETN3
PGGHG	MRPS6
MAPK10	LMNB1
STPG1	CENPA
MICAL2	MGAT4A
GFPT1	KIF18A
HMGXB4	ZNF829
EFCAB12	IPO11
SPCS3	IPO11-LRRC70
ZPLD1	DPH5-DT
SPECC1L	LOC100128398
UNC5A	MTPN
LOC105371795	LUZP6
CILK1	MIA2-AS1
GCNT1	TPD52
NPIPA1	SPC25
NPIPA2	CITED2
KDM1B	H2BC4
AASS	TNFRSF10D
NR4A1AS	GNAT2
CDKN2AIP	BCRP2
LSM6	TRPM8
TMCC1-DT	ZNF620
SYT9-AS1	AMMECR1
PNMA6A	SYT15B
LOC440300	MICU3
C17orf113	RETREG1-AS1
GGH	ALG1L8P
LMNB1	DDC
GMIP	ZMAT1
TP53I11	LNCTAM34A
ZBTB2	TMEM229B
DHTKD1	SFR1
BMP2K	HS3ST1
OLMALINC	FBLIM1
CEP120	MTMR7
THAP12	ACBD7
GSKIP	CHMP3
RIDA	LOC100506071
ZDHHC20	CD24
RWDD4	STAB1
NUP50-DT	RWDD4
CHRNA2	DPP4-DT
DM1-AS	PTTG1
DNM1	HMGB2
ERCC6L2-AS1	KMT5C
MEST	NDN
FEV	GTSE1
ABAT	ORAI1
ARG2	ARHGAP30
FAM171A2	ZNF816
CKAP2L	KCNMB3
LOC107986257	ADAMTS2
THAP9	UBE2F
MAP7D3	FAM24B
SAT1	LOC102724428
IPO11	RAB43
IPO11-LRRC70	PIGH
FAM53A	SANBR
ZNF79	NDRG3
VWA2	NDUFC2
ZBTB24	MREG
HSPA13	H3C13
ZNF844	OBI1-AS1
KLK2	GLDC
CLEC2D	SMIM45
TROAP-AS1	ACOX2
RGS19	MEGF6
MAF	PLK2
ZNF569	TMEM106C
TBRG1	OXTR
CETN3	VWA2
CLGN	SYTL4
ZNF620	YAF2
EPS15	INAFM1
SSR4P1	ANO7
UFSP1	ARHGAP27P1-BPTFP1-KPNA2P3
ZNF286A	ENTPD3-AS1
PPP2R3B	PRSS2
GMPPA	LCORL
WASF1	FAR2
ABHD3	MARCHF3
MBNL3	SPTBN1
TMEM167B	GPR161
CABLES2	LOC642361
TLCD2	FERMT3
NKX3-1	DRAIC
ABCC4	LINC00593
SRI-AS1	PCAT29
ANAPC10	PSRC1
TMED5	SSUH2
GADD45G	CTXN2
ACAP1	LOC101928728
MREG	SHC2
AFF3	CORIN
SNHG11	TBL1Y
HSPA2-AS1	SPRY1
FERMT3	IER3
ERICH6B	GSTA1
C1QTNF9B	APBB2
LOC100132249	FERMT2
LOC105376060	SMIM1
GOLPH3L	UST
ARMC12	CXCL12
RELL1	TNFSF15
DNAH5	DYNLT3
CTSO	GOLPH3L
SGK1	NME5
AP1S2	DOK4
NBPF14	GPR135
CADM4	LINC00886
NLGN4Y	CAPN5
LOC107985535	PI4KAP1
GPR137C	ERICH6-AS1
TSPYL2	CCDC83
ORAI1	AGGF1
WFS1	ZNF570
ENDOD1	FAM218A
NCKAP5L	COL3A1
HERPUD1	ADD3
TRIB2	PRAC1
NDN	FAM200A
SH3D21	CYB5R4
COL4A6	ANKRD34A
LYRM9	LINC00853
HIVEP3	TMEM163
TRPM8	ACTR10
GCC2-AS1	RGS19
DZIP3	F2R
SLC16A6	S100P
RHPN1-AS1	BANK1
DLG2	NKX3-1
TIPARP	MAJIN
FKBP5	ACSF2
IER3	ZNF385B
MIR22HG	CRYGS
LOC102724560	TPM2
NDRG3	RPP25
PLCXD2	BCL11B
PCGF1	SLC45A3
PIK3AP1	COL5A2
GUCY1A1	EFHC2
GTSE1-DT	INPP4B
PSRC1	ERN2
TMEM106B	HS6ST2
AK9	CD302
ZNF543	FGD6
ZBED8	SKA1
SYT15B	ZNF844
EVA1B	GNB3
TBC1D8B	NHSL2
AMMECR1	GLP2R
PHLDA1	OLFM2
TTC30A	PLEKHS1
ZSWIM3	FGF2
TRIM36	PCOTH
TUBB4A	DZIP1L
MFSD4A	ZSCAN26
CLIP2	BCAP31P1
RASSF3	TNFAIP8L1
SEC24D	ACSM1
GREB1	DDIT4L
GLDC	COL4A6
ELOVL7	HGD
SLC15A2	KCNQ5
MICAL1	PMP22
LOC102724770	TEDC2-AS1
ELOVL2	ZPLD1
RHOU	CDH26
SERPINE3	DRP2
CYP4F11	ERCC8-AS1
THAP5	EFNB3
TVP23C	PPP4R4
GRIK5	NPL
LOC102723566	FANCB
PCOTH	PTP4A3
TPD52	FOXN3-AS1
NCAPD3	LINC02361
PLIN4	LCMT1-AS2
MAP1A	MACROD2
C16orf74	MYOT
TNFRSF19	TENM2
NAT1	GLYATL3
IGF1	LOC112267986
HGD	THOC7
ACSL4	AGR2
INPP4B	CFAP43
STXBP5-AS1	MYBPC1
ISX	LOC100129540
BEND4	PAK3
ITGAD	UNC79
CFAP43	EIF5A2
LOC100505851	BOLA3-DT
DDIT4L	LEF1-AS1
CAPN5	AFAP1L2
FICD	CYP1A2
JAM3	FAM237B
GPR137B	RPL35P5
MAJIN	PET100
CDC42EP3	LOC102724788
ASAH1-AS1	AMZ1
FAM13C	GNL3
SGSM1	TMEM17
PDZD7	ITGA2B
CCDC163	GPC1-AS1
PIBF1	CCM2L
C2orf27A	RHOH
CTSV	ADA2
RUNX1	TUBA4B
LOC100506403	COL13A1
ZNF230-DT	LRRC34
KLF5	LINC01126
ZNF385B	ALOX5
ACTG1P17	HSD17B14
PSTPIP2	CFAP46
MYO5BP2	IGF1
LRRC10B	NPIPP1
ZNF578	LINC02326
AIFM2	RHOBTB1
EIF5A2	CRACDL
FOXG1	RPL23AP21
GPR37L1	OPN1SW
PCMTD1-DT	TSKU-AS1
ARRDC3-AS1	CD160
GSN-AS1	GTF2IP5
SLC45A3	PART1
PKDCC	ASPG
CYB5R4	NAALADL1
DYNLT3	AKAP3
PRSS3	FAM3B
ACSM1	KCNU1
MIR429	ZNF555
LINC00842	FOS
LOC101928728	GMNC
SLC41A1	H3-4
GSTA1	CD72
LCN2	SPACA6-AS1
PLXND1	LOC100996756
OLFM2	PRCD
GFAP	MINDY4
HES2	LINC01687
TXNDC15	LOC100507547
CFAP44-AS1	RIMBP3B
ALPK2	FUT9
TBX15	OTOGL
THOC7	HFM1
ACOX2	CFAP61
RAB6D	SOCS1
TMEM17	COL6A3
GDPD3	SNORA66
SMARCA1	COL2A1
FOXN3-AS1	LINC00184
DSC1	WIPF1
TMCC3	LOC101927827
TPM2	RN7SL864P
SCIRT	ZNF516
AQP4-AS1	RPS7P14
PCDHGB2	MIR378D2HG
DSG1	CYP2A7
NBPF25P	H2BC16P
NES	RPL7AP31
FEZF1-AS1	TUBAP12
GLIPR2	RGS16
GALNT12	POU6F1
LAMA1	RFPL4AP4
SLC25A30-AS1	CCND2
TDRKH-AS1	RGS1
OXTR	SMIM24
EMP3	RPL10P2
TG	MEG3
RGPD2	VDAC1P11
EEF1A1P19	GPR162
AKAP12	UBL5P4
GNL3	ISM1
TAFA4	RIOX1
HSPA2	RIN3
CCDC141	BHMT2
SLC22A3	ENPP7P6
PYY2	PGF
PHGR1	LOC101927551
ST20	CT47B1
PCDHGB3	IL2RB
C1QL1	RAB41
TMEM132D-AS1	LMOD2
GMNC	GALNT15
NBL1	MT1X
MICOS10-NBL1	RPL21P2
ST6GALNAC1	NPY4R2
COL11A2	SI
RLN1	DCN
KL	COL1A2
MYBPC1
LRG1
PCSEAT
NEK5
PAIP1P1
AGR2
PCDHB14
DOCK8
TMED11P
STEAP4
TMEM145
H4C2
LOC105377503
OR7E47P
KRT73-AS1
SMIM2-AS1
CPO
KRT72
C4orf19
H4C3
C16orf54
MSH5-SAPCD1
SPARCL1
CNTN2
PAK3
KRT73
MATN3
RNA5SP323
VSTM2A
CPEB2-DT
LINC01524
LINC01275
TAFA3
UBASH3B
RPS2P3
MTND6P22
RN7SL213P
RNU4ATAC12P
NACA2
MIR5093
CCR4
H3C15
SEPHS1P6
POTEM
MIR4516
MIR6719
ZDHHC20P1
CPXM2
LKAAEAR1
RNU6-1311P
CERNA3
MIR5094
MIR4659A
RN7SKP127
LRRC3C
ETV7
LINC00243
RPL10P6
PPATP1
TMDD1
NAP1L4P3
AIRN
LOC105374988
RNU7-151P
MIR3136
LOC105377623
LOC100419668
CHRDL1
LOC100130691
IHH
NPR3
MGAT4D
TEKT2
LOC107985131
MIR5685
