# Supplementary material for: GNL3 Orchestrates AR Transcriptional Programs to Drive Castration‐Resistant Prostate Cancer and Immune Evasion
Source: Adv Sci (Weinh). 2026 Mar 2;13(26):e16411. doi: 10.1002/advs.202516411 (PMC13159112; doi:10.1002/advs.202516411)
Supplement: Supplementary file 5 — Supporting File 5: advs74573‐sup‐0005‐TableS4.xlsx. [file ADVS-13-e16411-s006.xlsx]

## Sheet: Sheet1
Supplementary Table 4. Primers for qPCR used in this study
Primers for RT-qPCR
CCL3-F	GCAGCAGACAGTGGTCAGTC
CCL3-R	GCGTGTCAGCAGCAAGTGAT
CCL4-F	CCCAGCCAGCTGTGGTATTC
CCL4-R	CTCATGGAGAAGCATCCGGG
CCL5-F	TGCCCACATCAAGGAGTATTT
CCL5-R	CTTTCGGGTGACAAAGACG
CXCL9-F	GGCTCAAAATCCAATACAGGAGTG
CXCL9-R	CTCACTACTGGGGTTCCTTGC
CXCL10-F	GGCCATCAAGAATTTACTGAAAGCA
CXCL10-R	TCTGTGTGGTCCATCCTTGGAA
CXCL11-F	TCAGCATTTCTACTCCTTCCAAGA
CXCL11-R	ACATGGGGAAGCCTTGAACA
CXCL16-F	TCCTGCTGGTGTACCTGACT
CXCL16-R	AAAGGAGCTGGAACCTCGTG
TAP1-F	TGCCCCGCATATTCTCCCT
TAP1-R	CACCTGCGTTTTCGCTCTTG
TAP2-F	GAGCGTAGCTGGCGGAC
TAP2-R	CGCATGGCTCAGCCGC
NEK2-F	TCTCTGGCAAGTAATCCAGAACT
NEK2-R	CAGGTCCTTGCACTTGGACT
CDC20-F	CAGTGCTGAGGTGCAGCTAT
CDC20-R	ACATGGTGTTCTGCTACCCG
GNL3-F	AAGCCAAGTCGGGCAAACA
GNL3-R	GCATCCAACACCTCTAGGACAA
AR-F	GTGTCACTATGGAGCTCTCACATGT
AR-R	GTTTCCCTTCAGCGGCTCTT
FKBP5-F	GGCTGGCAGTCTCCCTAAAA
FKBP5-R	ATCAAGGAGCTCAATCTCAAAAAAG
KLK2-F	AGTCATGGATGGGCACACTG
KLK2-R	CTCTGGCCTGTGTCTTCAGG
KLK3-F	TGTGTGCTGGACGCTGGA
KLK3-R	CACTGCCCCATGACGTGAT
GAPDH-F	GGAGCGAGATCCCTCCAAAAT
GAPDH-R	GGCTGTTGTCATACTTCTCATG
Primers for ChIP-qPCR
KLK3_F	TTGTCTTCCTCACCCTGTCC
KLK3_R	GGTGTGGGAGTGAGGACTGT
KLK2_F	CATGTGGGACCTGGTTCTCT
KLK2_R	GAGTCAGGGGCACATTGTCT
FKBP5_F	GAAGGATGGGACCCCCGC
FKBP5_R	CCTAGTTTAACTCTTTCTCTCCCGC
TAP1_F	CGGAAAGTCCCAGGAACAGG
TAP1_R	AAATAGTCTGGGCAGGCCAC
CXCL10_F	TTCTTCCCGGGTGAAGGTCT
CXCL10_R	GCGTCGCAGGAGTAACCTAC
NEK2_F	GCCCTGATCTCGCAGTCTAT
NEK2_R	CAGGTTAAAAGCAGACGCCG
CDC20_F	GGCAGGTTTGAATACCGATCCT
CDC20_R	CCGGGTAGGAACCCTGCTA
