# Supplementary material for: GNL3 Orchestrates AR Transcriptional Programs to Drive Castration‐Resistant Prostate Cancer and Immune Evasion
Source: Adv Sci (Weinh). 2026 Mar 2;13(26):e16411. doi: 10.1002/advs.202516411 (PMC13159112; doi:10.1002/advs.202516411)
Supplement: Supplementary file 6 — Supporting File 6: advs74573‐sup‐0006‐SuppData.zip. [file ADVS-13-e16411-s001.zip]

Archive with 2 entries (1 files):
- advs74573-sup-0006-SuppData/
- advs74573-sup-0006-SuppData/Figures.pdf
